# Supplementary material for: Proteomics reveals differential adsorption of angiogenic platelet lysate proteins on calcium phosphate bone substitute materials
Source: Regen Biomater. 2022 Jul 5;9:rbac044. doi: 10.1093/rb/rbac044 (PMC9348553; doi:10.1093/rb/rbac044)
Supplement: rbac044_Supplementary_Data [file rbac044_supplementary_data.zip]

Archive with 3 entries (3 files):
- ProteomicsCaPs_P1_ResponsetoRev_20220527_Revision1_VM.docx
- ProteomicsCaPs_P1_SI_LCMS_20220527_Revision1.xlsx
- ProteomicsCaPs_P1_SI_ver6_20220527_Revision1.docx
