# Supplementary material for: Proteomics reveals differential adsorption of angiogenic platelet lysate proteins on calcium phosphate bone substitute materials
Source: Regen Biomater. 2022 Jul 5;9:rbac044. doi: 10.1093/rb/rbac044 (PMC9348553; doi:10.1093/rb/rbac044)
Supplement: rbac044_Supplementary_Data [file rbac044_supplementary_data.zip › ProteomicsCaPs_P1_SI_LCMS_20220527_Revision1.xlsx]

## Sheet: Citrate Plasma (cP)
					Citrate Plasma (cP)
	Accession	Peptide count	Unique peptides	Description	Mean - Identified Proteins in % (n=3)	Standard Deviation
	P02768	57	51	Serum albumin OS=Homo sapiens GN=ALB PE=1 SV=2	30.0596	1.23102
	P01857	15	6	Ig gamma-1 chain C region OS=Homo sapiens GN=IGHG1 PE=1 SV=1	6.53383	0.720074
	Q00610	7	7	Clathrin heavy chain 1 OS=Homo sapiens GN=CLTC PE=1 SV=5	4.32027	0.869751
	P01834	7	5	Ig kappa chain C region OS=Homo sapiens GN=IGKC PE=1 SV=1	4.26328	0.517335
	Q7Z406	11	5	Myosin-14 OS=Homo sapiens GN=MYH14 PE=1 SV=2	2.38238	0.210152
	P02787	45	39	Serotransferrin OS=Homo sapiens GN=TF PE=1 SV=3	2.34954	0.120925
	P35579	73	54	Myosin-9 OS=Homo sapiens GN=MYH9 PE=1 SV=4	2.0229	0.0145821
	P00450	24	21	Ceruloplasmin OS=Homo sapiens GN=CP PE=1 SV=1	1.82966	0.0375628
	Q9Y490	102	82	Talin-1 OS=Homo sapiens GN=TLN1 PE=1 SV=3	1.7035	0.0635266
	P01876;P01877	12	9	Ig alpha-1 chain C region OS=Homo sapiens GN=IGHA1 PE=1 SV=2	1.69729	0.0580277
	P35609	9	2	Alpha-actinin-2 OS=Homo sapiens GN=ACTN2 PE=1 SV=1	1.51994	0.27618
	Q5TD97	3	3	Four and a half LIM domains protein 5 OS=Homo sapiens GN=FHL5 PE=1 SV=1	1.50745	0.112429
	P04114	62	54	Apolipoprotein B-100 OS=Homo sapiens GN=APOB PE=1 SV=2	1.39928	0.0521665
	Q14766	15	12	Latent-transforming growth factor beta-binding protein 1 OS=Homo sapiens GN=LTBP1 PE=1 SV=4	1.36182	0.0556834
	P01859	10	3	Ig gamma-2 chain C region OS=Homo sapiens GN=IGHG2 PE=1 SV=2	1.29355	0.0450213
	P00738	26	13	Haptoglobin OS=Homo sapiens GN=HP PE=1 SV=1	1.21795	0.0515819
	P01023	43	32	Alpha-2-macroglobulin OS=Homo sapiens GN=A2M PE=1 SV=3	1.11168	0.0490375
	P02679	21	19	Fibrinogen gamma chain OS=Homo sapiens GN=FGG PE=1 SV=3	0.992257	0.078042
	P01009	21	20	Alpha-1-antitrypsin OS=Homo sapiens GN=SERPINA1 PE=1 SV=3	0.987134	0.065559
	P02790	16	14	Hemopexin OS=Homo sapiens GN=HPX PE=1 SV=2	0.985791	0.0382321
	P02749	10	10	Beta-2-glycoprotein 1 OS=Homo sapiens GN=APOH PE=1 SV=3	0.956222	0.221364
	P01011	9	9	Alpha-1-antichymotrypsin OS=Homo sapiens GN=SERPINA3 PE=1 SV=2	0.947341	0.635644
	P08514	7	5	Integrin alpha-IIb OS=Homo sapiens GN=ITGA2B PE=1 SV=3	0.94561	0.096476
	P02675	25	24	Fibrinogen beta chain OS=Homo sapiens GN=FGB PE=1 SV=2	0.92527	0.033961
	B9A064;P0CG04	8	3	Immunoglobulin lambda-like polypeptide 5 OS=Homo sapiens GN=IGLL5 PE=2 SV=2	0.901292	0.261518
	P0DN37;A0A0B4J2A2	3	2	Peptidyl-prolyl cis-trans isomerase A-like 4G OS=Homo sapiens GN=PPIAL4G PE=3 SV=1	0.854381	0.176543
	Q9Y4G6	21	10	Talin-2 OS=Homo sapiens GN=TLN2 PE=1 SV=4	0.823377	0.0669112
	P01042	7	6	Kininogen-1 OS=Homo sapiens GN=KNG1 PE=1 SV=2	0.808664	0.0285921
	P02671	21	20	Fibrinogen alpha chain OS=Homo sapiens GN=FGA PE=1 SV=2	0.729358	0.0179965
	P02647	16	10	Apolipoprotein A-I OS=Homo sapiens GN=APOA1 PE=1 SV=1	0.64477	0.0236243
	P01871	13	3	Ig mu chain C region OS=Homo sapiens GN=IGHM PE=1 SV=3	0.636254	0.0352929
	Q04917	9	4	14-3-3 protein eta OS=Homo sapiens GN=YWHAH PE=1 SV=4	0.608636	0.0238465
	O75368	2	2	SH3 domain-binding glutamic acid-rich-like protein OS=Homo sapiens GN=SH3BGRL PE=1 SV=1	0.592477	0.0192161
	P02775	6	4	Platelet basic protein OS=Homo sapiens GN=PPBP PE=1 SV=3	0.575937	0.0197025
	P23528;P60981	9	5	Cofilin-1 OS=Homo sapiens GN=CFL1 PE=1 SV=3	0.573905	0.0185045
	P02751	28	24	Fibronectin OS=Homo sapiens GN=FN1 PE=1 SV=4	0.565463	0.0457588
	P35580	19	5	Myosin-10 OS=Homo sapiens GN=MYH10 PE=1 SV=3	0.544034	0.0405824
	Q6ZSZ5	4	4	Rho guanine nucleotide exchange factor 18 OS=Homo sapiens GN=ARHGEF18 PE=1 SV=3	0.529579	0.0111664
	P01024	75	74	Complement C3 OS=Homo sapiens GN=C3 PE=1 SV=2	0.528846	0.0264087
	P06733;P13929	11	8	Alpha-enolase OS=Homo sapiens GN=ENO1 PE=1 SV=2	0.495522	0.000362676
	P04003	9	6	C4b-binding protein alpha chain OS=Homo sapiens GN=C4BPA PE=1 SV=2	0.476458	0.180569
	P02763	6	3	Alpha-1-acid glycoprotein 1 OS=Homo sapiens GN=ORM1 PE=1 SV=1	0.438776	0.0168738
	Q99497	3	3	Protein deglycase DJ-1 OS=Homo sapiens GN=PARK7 PE=1 SV=2	0.419165	0.0287843
	P01860	15	5	Ig gamma-3 chain C region OS=Homo sapiens GN=IGHG3 PE=1 SV=2	0.387465	0.0107275
	P35442	8	5	Thrombospondin-2 OS=Homo sapiens GN=THBS2 PE=1 SV=2	0.386882	0.0219044
	Q86UX7	23	23	Fermitin family homolog 3 OS=Homo sapiens GN=FERMT3 PE=1 SV=1	0.384995	0.000747951
	P02765	9	7	Alpha-2-HS-glycoprotein OS=Homo sapiens GN=AHSG PE=1 SV=1	0.384211	0.164373
	P02774	19	19	Vitamin D-binding protein OS=Homo sapiens GN=GC PE=1 SV=1	0.372246	0.00791428
	P21333	97	81	Filamin-A OS=Homo sapiens GN=FLNA PE=1 SV=4	0.345642	0.0571018
	P06727	6	6	Apolipoprotein A-IV OS=Homo sapiens GN=APOA4 PE=1 SV=3	0.333433	0.0486177
	P25311	7	6	Zinc-alpha-2-glycoprotein OS=Homo sapiens GN=AZGP1 PE=1 SV=2	0.304222	0.0136151
	P31146	7	7	Coronin-1A OS=Homo sapiens GN=CORO1A PE=1 SV=4	0.299248	0.018482
	P00751	11	11	Complement factor B OS=Homo sapiens GN=CFB PE=1 SV=2	0.290208	0.01142
	Q9ULV4	9	8	Coronin-1C OS=Homo sapiens GN=CORO1C PE=1 SV=1	0.284908	0.0352537
	P04406;O14556	12	11	Glyceraldehyde-3-phosphate dehydrogenase OS=Homo sapiens GN=GAPDH PE=1 SV=3	0.284668	0.000757227
	P31150	7	4	Rab GDP dissociation inhibitor alpha OS=Homo sapiens GN=GDI1 PE=1 SV=2	0.282861	0.00723109
	P01019	5	5	Angiotensinogen OS=Homo sapiens GN=AGT PE=1 SV=1	0.275753	0.00147342
	Q13201	11	9	Multimerin-1 OS=Homo sapiens GN=MMRN1 PE=1 SV=3	0.275422	0.00911558
	P48059	3	3	LIM and senescent cell antigen-like-containing domain protein 1 OS=Homo sapiens GN=LIMS1 PE=1 SV=4	0.275286	0.0337996
	P07195;P07864;Q6ZMR3	11	9	L-lactate dehydrogenase B chain OS=Homo sapiens GN=LDHB PE=1 SV=2	0.272259	0.00557655
	P27169	6	6	Serum paraoxonase/arylesterase 1 OS=Homo sapiens GN=PON1 PE=1 SV=3	0.265827	0.0409802
	P01861	11	3	Ig gamma-4 chain C region OS=Homo sapiens GN=IGHG4 PE=1 SV=1	0.261682	0.0127992
	P02776	4	2	Platelet factor 4 OS=Homo sapiens GN=PF4 PE=1 SV=2	0.260572	0.000717014
	P20742	11	2	Pregnancy zone protein OS=Homo sapiens GN=PZP PE=1 SV=4	0.24463	0.008887
	O75369	16	8	Filamin-B OS=Homo sapiens GN=FLNB PE=1 SV=2	0.238574	0.0634497
	P08603	15	14	Complement factor H OS=Homo sapiens GN=CFH PE=1 SV=4	0.237695	0.0184218
	P11142;P54652	11	8	Heat shock cognate 71 kDa protein OS=Homo sapiens GN=HSPA8 PE=1 SV=1	0.222384	0.023773
	P78417	2	2	Glutathione S-transferase omega-1 OS=Homo sapiens GN=GSTO1 PE=1 SV=2	0.220573	0.0136755
	P0C0L5	30	3	Complement C4-B OS=Homo sapiens GN=C4B PE=1 SV=2	0.217733	0.05219
	P02766	6	6	Transthyretin OS=Homo sapiens GN=TTR PE=1 SV=1	0.215595	0.00725611
	P63104;P31947	12	8	14-3-3 protein zeta/delta OS=Homo sapiens GN=YWHAZ PE=1 SV=1	0.213786	0.013451
	P10909	7	6	Clusterin OS=Homo sapiens GN=CLU PE=1 SV=1	0.211823	0.00533113
	P14649	3	2	Myosin light chain 6B OS=Homo sapiens GN=MYL6B PE=1 SV=1	0.200944	0.0156488
	O15143	4	3	Actin-related protein 2/3 complex subunit 1B OS=Homo sapiens GN=ARPC1B PE=1 SV=3	0.189348	0.00299441
	P04004	6	6	Vitronectin OS=Homo sapiens GN=VTN PE=1 SV=1	0.183301	0.0013772
	P19823	9	7	Inter-alpha-trypsin inhibitor heavy chain H2 OS=Homo sapiens GN=ITIH2 PE=1 SV=2	0.182508	0.000900747
	P00739	15	2	Haptoglobin-related protein OS=Homo sapiens GN=HPR PE=2 SV=2	0.181726	0.00754509
	P12814	40	25	Alpha-actinin-1 OS=Homo sapiens GN=ACTN1 PE=1 SV=2	0.18129	0.00378947
	Q01518;P40123	12	11	Adenylyl cyclase-associated protein 1 OS=Homo sapiens GN=CAP1 PE=1 SV=5	0.179875	0.0155417
	P18206	38	38	Vinculin OS=Homo sapiens GN=VCL PE=1 SV=4	0.177909	0.00504632
	P67936;P07951	21	12	Tropomyosin alpha-4 chain OS=Homo sapiens GN=TPM4 PE=1 SV=3	0.170104	0.0127576
	P01008	6	6	Antithrombin-III OS=Homo sapiens GN=SERPINC1 PE=1 SV=1	0.162351	0.008339
	P04217	7	6	Alpha-1B-glycoprotein OS=Homo sapiens GN=A1BG PE=1 SV=4	0.152065	0.00730568
	P30086	4	4	Phosphatidylethanolamine-binding protein 1 OS=Homo sapiens GN=PEBP1 PE=1 SV=3	0.15018	0.0149913
	P00747	13	12	Plasminogen OS=Homo sapiens GN=PLG PE=1 SV=2	0.148598	0.00560402
	P07996	39	30	Thrombospondin-1 OS=Homo sapiens GN=THBS1 PE=1 SV=2	0.14405	0.0116565
	P61158	5	5	Actin-related protein 3 OS=Homo sapiens GN=ACTR3 PE=1 SV=3	0.142221	0.0404383
	P09972	2	2	Fructose-bisphosphate aldolase C OS=Homo sapiens GN=ALDOC PE=1 SV=2	0.132694	0.00270116
	P0DMV9;P0DMV8;P17066;P48741	8	4	Heat shock 70 kDa protein 1B OS=Homo sapiens GN=HSPA1B PE=1 SV=1	0.131499	0.0687159
	Q07960	4	4	Rho GTPase-activating protein 1 OS=Homo sapiens GN=ARHGAP1 PE=1 SV=1	0.129774	0.00545032
	P00488	13	12	Coagulation factor XIII A chain OS=Homo sapiens GN=F13A1 PE=1 SV=4	0.129522	0.0182034
	P19827	6	4	Inter-alpha-trypsin inhibitor heavy chain H1 OS=Homo sapiens GN=ITIH1 PE=1 SV=3	0.124101	0.00563129
	Q9H4B7;P07437	7	5	Tubulin beta-1 chain OS=Homo sapiens GN=TUBB1 PE=1 SV=1	0.112758	0.00373768
	P00734	9	9	Prothrombin OS=Homo sapiens GN=F2 PE=1 SV=2	0.11185	0.0012207
	Q8TAT5	4	3	Endonuclease 8-like 3 OS=Homo sapiens GN=NEIL3 PE=1 SV=3	0.110241	0.00926182
	P29401	2	2	Transketolase OS=Homo sapiens GN=TKT PE=1 SV=3	0.105581	0.00127657
	P06396	19	18	Gelsolin OS=Homo sapiens GN=GSN PE=1 SV=1	0.101833	0.0073849
	P26038;P15311;P35241	12	9	Moesin OS=Homo sapiens GN=MSN PE=1 SV=3	0.101439	0.0317297
	P09486	7	6	SPARC OS=Homo sapiens GN=SPARC PE=1 SV=1	0.0994856	0.00627516
	Q8N4E4	2	2	Phosducin-like protein 2 OS=Homo sapiens GN=PDCL2 PE=1 SV=2	0.0963103	0.00484879
	P0C0L4	30	3	Complement C4-A OS=Homo sapiens GN=C4A PE=1 SV=2	0.0953892	0.028854
	O00299	9	8	Chloride intracellular channel protein 1 OS=Homo sapiens GN=CLIC1 PE=1 SV=4	0.0899945	0.0128541
	P05155	2	2	Plasma protease C1 inhibitor OS=Homo sapiens GN=SERPING1 PE=1 SV=2	0.0867828	0.00230484
	P14618	16	14	Pyruvate kinase PKM OS=Homo sapiens GN=PKM PE=1 SV=4	0.0861398	0.0194116
	P12931;P07947	10	7	Proto-oncogene tyrosine-protein kinase Src OS=Homo sapiens GN=SRC PE=1 SV=3	0.0847624	0.0473937
	P01624	2	2	Immunoglobulin kappa variable 3-15 OS=Homo sapiens GN=IGKV3-15 PE=1 SV=2	0.083344	0.00529397
	P43652	3	3	Afamin OS=Homo sapiens GN=AFM PE=1 SV=1	0.0823642	0.00905873
	P68871	4	3	Hemoglobin subunit beta OS=Homo sapiens GN=HBB PE=1 SV=2	0.079674	0.00417064
	P06744	5	4	Glucose-6-phosphate isomerase OS=Homo sapiens GN=GPI PE=1 SV=4	0.0790445	0.00391403
	P08567	9	8	Pleckstrin OS=Homo sapiens GN=PLEK PE=1 SV=3	0.0748366	0.00570765
	P04196	6	4	Histidine-rich glycoprotein OS=Homo sapiens GN=HRG PE=1 SV=1	0.0746589	0.00667406
	O14950;P19105;P24844	5	5	Myosin regulatory light chain 12B OS=Homo sapiens GN=MYL12B PE=1 SV=2	0.0737327	0.0037163
	O75083	15	14	WD repeat-containing protein 1 OS=Homo sapiens GN=WDR1 PE=1 SV=4	0.0679188	0.0173824
	P60660	5	4	Myosin light polypeptide 6 OS=Homo sapiens GN=MYL6 PE=1 SV=2	0.0656614	0.00428309
	P01825;A0A0C4DH41;P01824;P06331	2	2	Immunoglobulin heavy variable 4-59 OS=Homo sapiens GN=IGHV4-59 PE=1 SV=2	0.0591272	0.00740603
	O95810	5	5	Serum deprivation-response protein OS=Homo sapiens GN=SDPR PE=1 SV=3	0.0591049	0.00190529
	A0A0C4DH25	4	2	Immunoglobulin kappa variable 3-20 OS=Homo sapiens GN=IGKV3D-20 PE=3 SV=1	0.0566956	0.00214674
	P02760	7	6	Protein AMBP OS=Homo sapiens GN=AMBP PE=1 SV=1	0.0565069	0.00241283
	P07359	9	9	Platelet glycoprotein Ib alpha chain OS=Homo sapiens GN=GP1BA PE=1 SV=2	0.0496221	0.00266243
	P04075	10	9	Fructose-bisphosphate aldolase A OS=Homo sapiens GN=ALDOA PE=1 SV=2	0.0496118	0.00150738
	P62258	5	2	14-3-3 protein epsilon OS=Homo sapiens GN=YWHAE PE=1 SV=1	0.0489416	0.00218403
	Q9UBW5	2	2	Bridging integrator 2 OS=Homo sapiens GN=BIN2 PE=1 SV=3	0.0468294	0.00160307
	P30041	7	7	Peroxiredoxin-6 OS=Homo sapiens GN=PRDX6 PE=1 SV=3	0.0457461	0.012767
	P00338	8	6	L-lactate dehydrogenase A chain OS=Homo sapiens GN=LDHA PE=1 SV=2	0.0435123	0.00037921
	P07384	5	5	Calpain-1 catalytic subunit OS=Homo sapiens GN=CAPN1 PE=1 SV=1	0.0393024	0.00602368
	O43866	3	3	CD5 antigen-like OS=Homo sapiens GN=CD5L PE=1 SV=1	0.0384676	0.00108747
	P07737	8	6	Profilin-1 OS=Homo sapiens GN=PFN1 PE=1 SV=2	0.038153	0.00280416
	Q14624	2	2	Inter-alpha-trypsin inhibitor heavy chain H4 OS=Homo sapiens GN=ITIH4 PE=1 SV=4	0.0379208	0.002111
	P11413	2	2	Glucose-6-phosphate 1-dehydrogenase OS=Homo sapiens GN=G6PD PE=1 SV=4	0.0377006	0.00119528
	P07900	6	4	Heat shock protein HSP 90-alpha OS=Homo sapiens GN=HSP90AA1 PE=1 SV=5	0.0354914	0.0113001
	P00918	5	4	Carbonic anhydrase 2 OS=Homo sapiens GN=CA2 PE=1 SV=2	0.0330333	0.00606979
	P60174	8	8	Triosephosphate isomerase OS=Homo sapiens GN=TPI1 PE=1 SV=3	0.0326036	0.00614337
	P00558;P07205	9	8	Phosphoglycerate kinase 1 OS=Homo sapiens GN=PGK1 PE=1 SV=3	0.0316788	0.00318065
	Q9HBI1	4	4	Beta-parvin OS=Homo sapiens GN=PARVB PE=1 SV=1	0.0315494	0.0019663
	P62937;A0A075B759;F5H284;P0DN26;Q9Y536	6	4	Peptidyl-prolyl cis-trans isomerase A OS=Homo sapiens GN=PPIA PE=1 SV=2	0.0303514	0.00101365
	Q9NZN3	4	2	EH domain-containing protein 3 OS=Homo sapiens GN=EHD3 PE=1 SV=2	0.029464	0.00201736
	P30101	5	4	Protein disulfide-isomerase A3 OS=Homo sapiens GN=PDIA3 PE=1 SV=4	0.0294393	0.00101737
	O00429	5	3	Dynamin-1-like protein OS=Homo sapiens GN=DNM1L PE=1 SV=2	0.0282048	0.00457749
	P18054	2	2	Arachidonate 12-lipoxygenase, 12S-type OS=Homo sapiens GN=ALOX12 PE=1 SV=4	0.027953	0.00372949
	P36873;P62136;P62140	2	2	Serine/threonine-protein phosphatase PP1-gamma catalytic subunit OS=Homo sapiens GN=PPP1CC PE=1 SV=1	0.0269092	0.00504178
	P37802	2	2	Transgelin-2 OS=Homo sapiens GN=TAGLN2 PE=1 SV=3	0.0215	0.00143787
	P84077;P18085;P61204;P84085	5	4	ADP-ribosylation factor 1 OS=Homo sapiens GN=ARF1 PE=1 SV=2	0.0212677	0.00343899
	P05546	5	3	Heparin cofactor 2 OS=Homo sapiens GN=SERPIND1 PE=1 SV=3	0.0211955	0.00177365
	P61224;A6NIZ1;P62834	5	5	Ras-related protein Rap-1b OS=Homo sapiens GN=RAP1B PE=1 SV=1	0.0208963	0.00722717
	P50395	6	3	Rab GDP dissociation inhibitor beta OS=Homo sapiens GN=GDI2 PE=1 SV=2	0.020226	0.000546767
	P09211	3	3	Glutathione S-transferase P OS=Homo sapiens GN=GSTP1 PE=1 SV=2	0.0198726	0.00274248
	Q96PD5	4	4	N-acetylmuramoyl-L-alanine amidase OS=Homo sapiens GN=PGLYRP2 PE=1 SV=1	0.019343	0.00452565
	O43707	21	5	Alpha-actinin-4 OS=Homo sapiens GN=ACTN4 PE=1 SV=2	0.0192666	0.000518314
	P52566	4	4	Rho GDP-dissociation inhibitor 2 OS=Homo sapiens GN=ARHGDIB PE=1 SV=3	0.0182577	0.00120638
	P04275	8	6	von Willebrand factor OS=Homo sapiens GN=VWF PE=1 SV=4	0.0179348	0.0014075
	P61981	8	4	14-3-3 protein gamma OS=Homo sapiens GN=YWHAG PE=1 SV=2	0.0174234	0.00064964
	Q14019	2	2	Coactosin-like protein OS=Homo sapiens GN=COTL1 PE=1 SV=3	0.0169004	0.00663434
	P01033	3	3	Metalloproteinase inhibitor 1 OS=Homo sapiens GN=TIMP1 PE=1 SV=1	0.0165682	0.00326824
	P40197	5	5	Platelet glycoprotein V OS=Homo sapiens GN=GP5 PE=1 SV=1	0.0164297	0.00235449
	P06241	3	2	Tyrosine-protein kinase Fyn OS=Homo sapiens GN=FYN PE=1 SV=3	0.0159229	0.000699241
	P55209	2	2	Nucleosome assembly protein 1-like 1 OS=Homo sapiens GN=NAP1L1 PE=1 SV=1	0.014727	0.004454
	Q14315	15	4	Filamin-C OS=Homo sapiens GN=FLNC PE=1 SV=3	0.0145234	0.00134849
	Q9H9A6	2	2	Leucine-rich repeat-containing protein 40 OS=Homo sapiens GN=LRRC40 PE=1 SV=1	0.0142102	0.00502231
	P08238	7	4	Heat shock protein HSP 90-beta OS=Homo sapiens GN=HSP90AB1 PE=1 SV=4	0.0129029	0.000882905
	Q562R1	13	4	Beta-actin-like protein 2 OS=Homo sapiens GN=ACTBL2 PE=1 SV=2	0.0127334	0.00355119
	P35749	16	3	Myosin-11 OS=Homo sapiens GN=MYH11 PE=1 SV=3	0.0126277	0.00114497
	Q15019	2	2	Septin-2 OS=Homo sapiens GN=SEPT2 PE=1 SV=1	0.011989	0.00343771
	Q16181	4	3	Septin-7 OS=Homo sapiens GN=SEPT7 PE=1 SV=2	0.00946097	0.0022604
	Q15404	2	2	Ras suppressor protein 1 OS=Homo sapiens GN=RSU1 PE=1 SV=3	0.00861777	0.00154723
	P11021	11	7	78 kDa glucose-regulated protein OS=Homo sapiens GN=HSPA5 PE=1 SV=2	0.00833772	0.00235
	Q92928;P51153;P61006;P62820;Q92930;Q9H0U4	4	3	Putative Ras-related protein Rab-1C OS=Homo sapiens GN=RAB1C PE=5 SV=2	0.00808827	0.0011011
	P55072	8	4	Transitional endoplasmic reticulum ATPase OS=Homo sapiens GN=VCP PE=1 SV=4	0.00797673	0.00317586
	P09104	4	2	Gamma-enolase OS=Homo sapiens GN=ENO2 PE=1 SV=3	0.00774255	0.00297557
	Q13418	7	6	Integrin-linked protein kinase OS=Homo sapiens GN=ILK PE=1 SV=2	0.00764529	0.00221846
	O15144	3	3	Actin-related protein 2/3 complex subunit 2 OS=Homo sapiens GN=ARPC2 PE=1 SV=1	0.00719676	0.000949808
	Q3ZCW2	2	2	Galectin-related protein OS=Homo sapiens GN=LGALSL PE=1 SV=2	0.00677675	0.00263542
	P27348	8	2	14-3-3 protein theta OS=Homo sapiens GN=YWHAQ PE=1 SV=1	0.00665623	0.000257199
	O00194	2	2	Ras-related protein Rab-27B OS=Homo sapiens GN=RAB27B PE=1 SV=4	0.0059192	0.00305902
	Q96EX2	2	2	RING finger and transmembrane domain-containing protein 2 OS=Homo sapiens GN=RNFT2 PE=2 SV=2	0.00558522	0.000538636
	P68366	5	2	Tubulin alpha-4A chain OS=Homo sapiens GN=TUBA4A PE=1 SV=1	0.00549419	0.00230569
	P52907	3	2	F-actin-capping protein subunit alpha-1 OS=Homo sapiens GN=CAPZA1 PE=1 SV=3	0.00513095	0.00131687
	P52209	2	2	6-phosphogluconate dehydrogenase, decarboxylating OS=Homo sapiens GN=PGD PE=1 SV=3	0.00501112	0.00119857
	P07237	4	3	Protein disulfide-isomerase OS=Homo sapiens GN=P4HB PE=1 SV=3	0.00228919	0.000973858
	P22314	6	3	Ubiquitin-like modifier-activating enzyme 1 OS=Homo sapiens GN=UBA1 PE=1 SV=3	0.00174384	0.00135356
	P31946	10	3	14-3-3 protein beta/alpha OS=Homo sapiens GN=YWHAB PE=1 SV=3	0.000680429	0.000101964
	P23284	4	2	Peptidyl-prolyl cis-trans isomerase B OS=Homo sapiens GN=PPIB PE=1 SV=2	0.000101697	6.84288e-05

## Sheet: Platelet Lysate (PL)
					Platelet Lysate (PL)
	Accession	Peptide count	Unique peptides	Description	Mean - Identified Proteins in % (n=3)	Standard Deviation
	P02768	66	57	Serum albumin OS=Homo sapiens GN=ALB PE=1 SV=2	30.3257	2.59368
	P01834	8	6	Ig kappa chain C region OS=Homo sapiens GN=IGKC PE=1 SV=1	5.52548	0.1953
	Q86Y25	6	4	Zinc finger protein 354C OS=Homo sapiens GN=ZNF354C PE=2 SV=1	4.72194	3.71164
	P01857	13	4	Ig gamma-1 chain C region OS=Homo sapiens GN=IGHG1 PE=1 SV=1	3.91278	0.176856
	P09104	11	6	Gamma-enolase OS=Homo sapiens GN=ENO2 PE=1 SV=3	3.09514	0.0815547
	P02675	25	22	Fibrinogen beta chain OS=Homo sapiens GN=FGB PE=1 SV=2	2.65882	0.598276
	P35580	39	13	Myosin-10 OS=Homo sapiens GN=MYH10 PE=1 SV=3	2.64038	0.675967
	P0CG05;A0M8Q6;P0CF74;P0CG06	8	2	Ig lambda-2 chain C regions OS=Homo sapiens GN=IGLC2 PE=1 SV=1	2.59295	0.355922
	Q96EU7	4	3	C1GALT1-specific chaperone 1 OS=Homo sapiens GN=C1GALT1C1 PE=1 SV=1	2.58524	0.603552
	P02787	49	44	Serotransferrin OS=Homo sapiens GN=TF PE=1 SV=3	1.86519	0.0338585
	P13671	4	4	Complement component C6 OS=Homo sapiens GN=C6 PE=1 SV=3	1.82726	0.391139
	Q7Z406	48	22	Myosin-14 OS=Homo sapiens GN=MYH14 PE=1 SV=2	1.31304	0.255876
	P01023	59	44	Alpha-2-macroglobulin OS=Homo sapiens GN=A2M PE=1 SV=3	1.26781	0.0199116
	Q00610	26	17	Clathrin heavy chain 1 OS=Homo sapiens GN=CLTC PE=1 SV=5	1.15909	0.0760412
	P01859	10	3	Ig gamma-2 chain C region OS=Homo sapiens GN=IGHG2 PE=1 SV=2	1.15867	0.0485102
	P23786	3	3	Carnitine O-palmitoyltransferase 2, mitochondrial OS=Homo sapiens GN=CPT2 PE=1 SV=2	1.10134	0.0954079
	P08514	40	38	Integrin alpha-IIb OS=Homo sapiens GN=ITGA2B PE=1 SV=3	1.09623	0.819656
	P04114	121	94	Apolipoprotein B-100 OS=Homo sapiens GN=APOB PE=1 SV=2	1.04343	0.357332
	P01876	13	5	Ig alpha-1 chain C region OS=Homo sapiens GN=IGHA1 PE=1 SV=2	1.02796	0.048978
	P35579	114	75	Myosin-9 OS=Homo sapiens GN=MYH9 PE=1 SV=4	0.9996	0.313403
	Q13418	10	10	Integrin-linked protein kinase OS=Homo sapiens GN=ILK PE=1 SV=2	0.958289	0.124467
	P02679	22	21	Fibrinogen gamma chain OS=Homo sapiens GN=FGG PE=1 SV=3	0.886762	0.13418
	P01861	14	8	Ig gamma-4 chain C region OS=Homo sapiens GN=IGHG4 PE=1 SV=1	0.866617	0.00722287
	P07195;P07864;Q6ZMR3	15	8	L-lactate dehydrogenase B chain OS=Homo sapiens GN=LDHB PE=1 SV=2	0.85705	0.147208
	P00738	24	11	Haptoglobin OS=Homo sapiens GN=HP PE=1 SV=1	0.845954	0.233849
	P01009	29	27	Alpha-1-antitrypsin OS=Homo sapiens GN=SERPINA1 PE=1 SV=3	0.779354	0.0468207
	P00450	29	23	Ceruloplasmin OS=Homo sapiens GN=CP PE=1 SV=1	0.694841	0.0373495
	P30613	5	2	Pyruvate kinase PKLR OS=Homo sapiens GN=PKLR PE=1 SV=2	0.639037	0.028488
	P14618	24	22	Pyruvate kinase PKM OS=Homo sapiens GN=PKM PE=1 SV=4	0.613435	0.12016
	P01871	22	7	Ig mu chain C region OS=Homo sapiens GN=IGHM PE=1 SV=3	0.607872	0.0166818
	P07996	28	22	Thrombospondin-1 OS=Homo sapiens GN=THBS1 PE=1 SV=2	0.601506	0.0087585
	P01011	16	15	Alpha-1-antichymotrypsin OS=Homo sapiens GN=SERPINA3 PE=1 SV=2	0.595554	0.0517798
	P02647	22	21	Apolipoprotein A-I OS=Homo sapiens GN=APOA1 PE=1 SV=1	0.57639	0.049934
	P02765	12	6	Alpha-2-HS-glycoprotein OS=Homo sapiens GN=AHSG PE=1 SV=1	0.551831	0.0525471
	P02749	15	15	Beta-2-glycoprotein 1 OS=Homo sapiens GN=APOH PE=1 SV=3	0.532899	0.0395223
	P63261;P60709	40	10	Actin, cytoplasmic 2 OS=Homo sapiens GN=ACTG1 PE=1 SV=1	0.460812	0.0601052
	P00739	15	3	Haptoglobin-related protein OS=Homo sapiens GN=HPR PE=2 SV=2	0.425371	0.0248436
	P02671	30	28	Fibrinogen alpha chain OS=Homo sapiens GN=FGA PE=1 SV=2	0.392194	0.151475
	P17301	20	14	Integrin alpha-2 OS=Homo sapiens GN=ITGA2 PE=1 SV=1	0.380593	0.0356375
	P01860	12	3	Ig gamma-3 chain C region OS=Homo sapiens GN=IGHG3 PE=1 SV=2	0.351223	0.00602528
	O60832	4	2	H/ACA ribonucleoprotein complex subunit 4 OS=Homo sapiens GN=DKC1 PE=1 SV=3	0.342642	0.120559
	P01024	96	81	Complement C3 OS=Homo sapiens GN=C3 PE=1 SV=2	0.329324	0.0163493
	P02763	7	5	Alpha-1-acid glycoprotein 1 OS=Homo sapiens GN=ORM1 PE=1 SV=1	0.320875	0.0526929
	P06396	32	25	Gelsolin OS=Homo sapiens GN=GSN PE=1 SV=1	0.320366	0.0171183
	P04196	11	10	Histidine-rich glycoprotein OS=Homo sapiens GN=HRG PE=1 SV=1	0.31552	0.0390953
	B9A064;P0CG04	8	2	Immunoglobulin lambda-like polypeptide 5 OS=Homo sapiens GN=IGLL5 PE=2 SV=2	0.309271	0.0742205
	P63104;P31947	15	10	14-3-3 protein zeta/delta OS=Homo sapiens GN=YWHAZ PE=1 SV=1	0.294212	0.0143085
	P13929	9	5	Beta-enolase OS=Homo sapiens GN=ENO3 PE=1 SV=5	0.278424	0.0161062
	O95954	4	2	Formimidoyltransferase-cyclodeaminase OS=Homo sapiens GN=FTCD PE=1 SV=2	0.270837	0.014406
	O75815	4	2	Breast cancer anti-estrogen resistance protein 3 OS=Homo sapiens GN=BCAR3 PE=1 SV=1	0.253328	0.0240757
	P02790	23	21	Hemopexin OS=Homo sapiens GN=HPX PE=1 SV=2	0.251925	0.0126218
	P04003	21	15	C4b-binding protein alpha chain OS=Homo sapiens GN=C4BPA PE=1 SV=2	0.244218	0.244697
	P01619	2	2	Immunoglobulin kappa variable 3-20 OS=Homo sapiens GN=IGKV3-20 PE=1 SV=2	0.23201	0.00331487
	Q86UX7	31	28	Fermitin family homolog 3 OS=Homo sapiens GN=FERMT3 PE=1 SV=1	0.229795	0.00653739
	Q86YS6	4	2	Ras-related protein Rab-43 OS=Homo sapiens GN=RAB43 PE=1 SV=1	0.213583	0.0173604
	P53675	6	2	Clathrin heavy chain 2 OS=Homo sapiens GN=CLTCL1 PE=1 SV=2	0.212626	0.0686891
	Q99832	2	2	T-complex protein 1 subunit eta OS=Homo sapiens GN=CCT7 PE=1 SV=2	0.211594	0.016326
	P05106	37	29	Integrin beta-3 OS=Homo sapiens GN=ITGB3 PE=1 SV=2	0.201744	0.0257994
	P02774	25	24	Vitamin D-binding protein OS=Homo sapiens GN=GC PE=1 SV=1	0.198772	0.0219341
	P17066	12	4	Heat shock 70 kDa protein 6 OS=Homo sapiens GN=HSPA6 PE=1 SV=2	0.183173	0.0295902
	P25311	14	7	Zinc-alpha-2-glycoprotein OS=Homo sapiens GN=AZGP1 PE=1 SV=2	0.179006	0.009235
	P31146	5	4	Coronin-1A OS=Homo sapiens GN=CORO1A PE=1 SV=4	0.172744	0.0120464
	Q9ULB4	4	3	Cadherin-9 OS=Homo sapiens GN=CDH9 PE=2 SV=2	0.172661	0.010456
	Q9Y624	7	5	Junctional adhesion molecule A OS=Homo sapiens GN=F11R PE=1 SV=1	0.171821	0.0107043
	Q9H4B7	13	10	Tubulin beta-1 chain OS=Homo sapiens GN=TUBB1 PE=1 SV=1	0.167726	0.031364
	P01019	10	10	Angiotensinogen OS=Homo sapiens GN=AGT PE=1 SV=1	0.162803	0.00745715
	P19823	16	15	Inter-alpha-trypsin inhibitor heavy chain H2 OS=Homo sapiens GN=ITIH2 PE=1 SV=2	0.16272	0.02657
	P27169	6	6	Serum paraoxonase/arylesterase 1 OS=Homo sapiens GN=PON1 PE=1 SV=3	0.162539	0.017487
	P56705	3	3	Protein Wnt-4 OS=Homo sapiens GN=WNT4 PE=1 SV=4	0.161541	0.00778968
	P0DMV9;P0DMV8	16	6	Heat shock 70 kDa protein 1B OS=Homo sapiens GN=HSPA1B PE=1 SV=1	0.15839	0.00609739
	P08697	7	7	Alpha-2-antiplasmin OS=Homo sapiens GN=SERPINF2 PE=1 SV=3	0.155597	0.00250344
	P04004	7	6	Vitronectin OS=Homo sapiens GN=VTN PE=1 SV=1	0.154466	0.00828741
	Q9Y490	118	90	Talin-1 OS=Homo sapiens GN=TLN1 PE=1 SV=3	0.151225	0.00648192
	P19652	8	6	Alpha-1-acid glycoprotein 2 OS=Homo sapiens GN=ORM2 PE=1 SV=2	0.150786	0.00185781
	Q92747	5	4	Actin-related protein 2/3 complex subunit 1A OS=Homo sapiens GN=ARPC1A PE=1 SV=2	0.149911	0.0151855
	P37802	10	8	Transgelin-2 OS=Homo sapiens GN=TAGLN2 PE=1 SV=3	0.147761	0.0125202
	P23229	26	18	Integrin alpha-6 OS=Homo sapiens GN=ITGA6 PE=1 SV=5	0.140815	0.00265444
	P20742	15	9	Pregnancy zone protein OS=Homo sapiens GN=PZP PE=1 SV=4	0.13235	0.00275984
	P67936	13	4	Tropomyosin alpha-4 chain OS=Homo sapiens GN=TPM4 PE=1 SV=3	0.128476	0.0181792
	P50148	9	6	Guanine nucleotide-binding protein G(q) subunit alpha OS=Homo sapiens GN=GNAQ PE=1 SV=4	0.123129	0.00189938
	P02751	28	24	Fibronectin OS=Homo sapiens GN=FN1 PE=1 SV=4	0.121813	0.0170918
	P00751	12	10	Complement factor B OS=Homo sapiens GN=CFB PE=1 SV=2	0.121073	0.00762634
	P02766	8	6	Transthyretin OS=Homo sapiens GN=TTR PE=1 SV=1	0.119382	0.0026848
	H3BPM6	2	2	MKRN2 opposite strand protein OS=Homo sapiens GN=MKRN2OS PE=4 SV=1	0.118492	0.0193723
	P28161	2	2	Glutathione S-transferase Mu 2 OS=Homo sapiens GN=GSTM2 PE=1 SV=2	0.115026	0.00552535
	P08603;Q03591	23	16	Complement factor H OS=Homo sapiens GN=CFH PE=1 SV=4	0.113606	0.00752656
	P55072	14	8	Transitional endoplasmic reticulum ATPase OS=Homo sapiens GN=VCP PE=1 SV=4	0.10762	0.0292746
	P05155	9	6	Plasma protease C1 inhibitor OS=Homo sapiens GN=SERPING1 PE=1 SV=2	0.103005	0.00277514
	P04217	8	6	Alpha-1B-glycoprotein OS=Homo sapiens GN=A1BG PE=1 SV=4	0.101398	0.0027654
	P02747	4	4	Complement C1q subcomponent subunit C OS=Homo sapiens GN=C1QC PE=1 SV=3	0.0982898	0.0168611
	P0C0L5	42	3	Complement C4-B OS=Homo sapiens GN=C4B PE=1 SV=2	0.0971367	0.0020521
	O75083	21	14	WD repeat-containing protein 1 OS=Homo sapiens GN=WDR1 PE=1 SV=4	0.0968952	0.00500496
	P06753	8	3	Tropomyosin alpha-3 chain OS=Homo sapiens GN=TPM3 PE=1 SV=2	0.0935522	0.0408946
	P23528	9	4	Cofilin-1 OS=Homo sapiens GN=CFL1 PE=1 SV=3	0.092338	0.00954347
	Q562R1	16	3	Beta-actin-like protein 2 OS=Homo sapiens GN=ACTBL2 PE=1 SV=2	0.0906136	0.000479218
	Q14624	17	15	Inter-alpha-trypsin inhibitor heavy chain H4 OS=Homo sapiens GN=ITIH4 PE=1 SV=4	0.0896907	0.0130476
	P06733	18	12	Alpha-enolase OS=Homo sapiens GN=ENO1 PE=1 SV=2	0.0869016	0.0258514
	P07900;Q14568	8	7	Heat shock protein HSP 90-alpha OS=Homo sapiens GN=HSP90AA1 PE=1 SV=5	0.0866478	0.0268078
	P02776	4	2	Platelet factor 4 OS=Homo sapiens GN=PF4 PE=1 SV=2	0.0842034	0.00508638
	P16109	6	5	P-selectin OS=Homo sapiens GN=SELP PE=1 SV=3	0.0836101	0.0101708
	Q12913	17	14	Receptor-type tyrosine-protein phosphatase eta OS=Homo sapiens GN=PTPRJ PE=1 SV=3	0.0834692	0.0104928
	P21333	119	89	Filamin-A OS=Homo sapiens GN=FLNA PE=1 SV=4	0.0829732	0.0034265
	P10909	12	9	Clusterin OS=Homo sapiens GN=CLU PE=1 SV=1	0.0823969	0.00061428
	O95810	8	7	Serum deprivation-response protein OS=Homo sapiens GN=SDPR PE=1 SV=3	0.0821058	0.00247935
	P18206	55	45	Vinculin OS=Homo sapiens GN=VCL PE=1 SV=4	0.0805067	0.00709436
	P52907	9	7	F-actin-capping protein subunit alpha-1 OS=Homo sapiens GN=CAPZA1 PE=1 SV=3	0.0786298	0.0339882
	P02760	7	4	Protein AMBP OS=Homo sapiens GN=AMBP PE=1 SV=1	0.0770087	0.00178941
	P01624;A0A087WSY6	2	2	Immunoglobulin kappa variable 3-15 OS=Homo sapiens GN=IGKV3-15 PE=1 SV=2	0.0745146	0.0143968
	P60174	10	7	Triosephosphate isomerase OS=Homo sapiens GN=TPI1 PE=1 SV=3	0.0744541	0.0363226
	P08567	14	9	Pleckstrin OS=Homo sapiens GN=PLEK PE=1 SV=3	0.0707407	0.0170391
	Q01518	14	9	Adenylyl cyclase-associated protein 1 OS=Homo sapiens GN=CAP1 PE=1 SV=5	0.0703353	0.0139675
	P01008	7	4	Antithrombin-III OS=Homo sapiens GN=SERPINC1 PE=1 SV=1	0.0683675	0.0037177
	P01042	13	11	Kininogen-1 OS=Homo sapiens GN=KNG1 PE=1 SV=2	0.068307	0.00373693
	P40197	3	2	Platelet glycoprotein V OS=Homo sapiens GN=GP5 PE=1 SV=1	0.0679873	0.00603612
	P13224	6	5	Platelet glycoprotein Ib beta chain OS=Homo sapiens GN=GP1BB PE=1 SV=1	0.0677196	0.0182536
	P06727	10	8	Apolipoprotein A-IV OS=Homo sapiens GN=APOA4 PE=1 SV=3	0.0665546	0.0149144
	Q14315	24	7	Filamin-C OS=Homo sapiens GN=FLNC PE=1 SV=3	0.0660239	0.00513381
	P06744	9	7	Glucose-6-phosphate isomerase OS=Homo sapiens GN=GPI PE=1 SV=4	0.0640539	0.00405095
	P02753	2	2	Retinol-binding protein 4 OS=Homo sapiens GN=RBP4 PE=1 SV=3	0.0635529	0.00246652
	P06312	2	2	Immunoglobulin kappa variable 4-1 OS=Homo sapiens GN=IGKV4-1 PE=1 SV=1	0.0626755	0.0010845
	O75369	45	21	Filamin-B OS=Homo sapiens GN=FLNB PE=1 SV=2	0.0618578	0.00104318
	P35749	34	12	Myosin-11 OS=Homo sapiens GN=MYH11 PE=1 SV=3	0.0599765	0.00351693
	P04406;O14556	11	9	Glyceraldehyde-3-phosphate dehydrogenase OS=Homo sapiens GN=GAPDH PE=1 SV=3	0.0593894	0.00202379
	Q8TCZ2	4	2	CD99 antigen-like protein 2 OS=Homo sapiens GN=CD99L2 PE=1 SV=1	0.0592944	0.00902797
	Q15019	5	4	Septin-2 OS=Homo sapiens GN=SEPT2 PE=1 SV=1	0.0591888	0.0169587
	Q14156	3	2	Protein EFR3 homolog A OS=Homo sapiens GN=EFR3A PE=1 SV=2	0.0587045	0.00397225
	P00734	10	7	Prothrombin OS=Homo sapiens GN=F2 PE=1 SV=2	0.0573571	0.0345722
	P27105	10	7	Erythrocyte band 7 integral membrane protein OS=Homo sapiens GN=STOM PE=1 SV=3	0.0572296	0.00359185
	P62873	11	5	Guanine nucleotide-binding protein G(I)/G(S)/G(T) subunit beta-1 OS=Homo sapiens GN=GNB1 PE=1 SV=3	0.0563106	0.0100781
	P11142	21	11	Heat shock cognate 71 kDa protein OS=Homo sapiens GN=HSPA8 PE=1 SV=1	0.056107	0.00217579
	P19827	13	12	Inter-alpha-trypsin inhibitor heavy chain H1 OS=Homo sapiens GN=ITIH1 PE=1 SV=3	0.0553798	0.00425496
	P68871;P02100;P69891;P69892	4	4	Hemoglobin subunit beta OS=Homo sapiens GN=HBB PE=1 SV=2	0.0544891	0.00511564
	P19087	4	2	Guanine nucleotide-binding protein G(t) subunit alpha-2 OS=Homo sapiens GN=GNAT2 PE=2 SV=4	0.0542434	0.00260154
	P02649	16	12	Apolipoprotein E OS=Homo sapiens GN=APOE PE=1 SV=1	0.053548	0.00760707
	P16152	5	4	Carbonyl reductase [NADPH] 1 OS=Homo sapiens GN=CBR1 PE=1 SV=3	0.0533353	0.0130921
	P04075	17	14	Fructose-bisphosphate aldolase A OS=Homo sapiens GN=ALDOA PE=1 SV=2	0.0529702	0.00718127
	P0CG12	3	3	Chromosome transmission fidelity protein 8 homolog isoform 2 OS=Homo sapiens GN=CHTF8 PE=1 SV=1	0.0519752	0.00544448
	P26038	18	11	Moesin OS=Homo sapiens GN=MSN PE=1 SV=3	0.0519587	0.0117014
	P01031	13	11	Complement C5 OS=Homo sapiens GN=C5 PE=1 SV=4	0.0513063	0.003355
	P16188;P05534;P30447;P30499;P30504;P30505;P30511;Q07000;Q29865;Q9TNN7	11	2	HLA class I histocompatibility antigen, A-30 alpha chain OS=Homo sapiens GN=HLA-A PE=1 SV=2	0.0509646	0.00309138
	Q9GZM8	6	4	Nuclear distribution protein nudE-like 1 OS=Homo sapiens GN=NDEL1 PE=1 SV=1	0.0506761	0.00261773
	Q13201	9	6	Multimerin-1 OS=Homo sapiens GN=MMRN1 PE=1 SV=3	0.050307	0.0078307
	P07737	8	6	Profilin-1 OS=Homo sapiens GN=PFN1 PE=1 SV=2	0.0490442	0.00316772
	O43707	23	7	Alpha-actinin-4 OS=Homo sapiens GN=ACTN4 PE=1 SV=2	0.0488707	0.00362392
	P31946	9	3	14-3-3 protein beta/alpha OS=Homo sapiens GN=YWHAB PE=1 SV=3	0.0483651	0.00143724
	P48059	8	8	LIM and senescent cell antigen-like-containing domain protein 1 OS=Homo sapiens GN=LIMS1 PE=1 SV=4	0.0479661	0.00203225
	P02743	3	2	Serum amyloid P-component OS=Homo sapiens GN=APCS PE=1 SV=2	0.0474643	0.0035107
	P62937;A0A075B759;A0A0B4J2A2;F5H284;P0DN26;P0DN37	10	8	Peptidyl-prolyl cis-trans isomerase A OS=Homo sapiens GN=PPIA PE=1 SV=2	0.0473401	0.00648699
	Q96R06	2	2	Sperm-associated antigen 5 OS=Homo sapiens GN=SPAG5 PE=1 SV=2	0.0472999	0.0171
	P14770	7	6	Platelet glycoprotein IX OS=Homo sapiens GN=GP9 PE=1 SV=3	0.0468342	0.00192598
	P11021	10	6	78 kDa glucose-regulated protein OS=Homo sapiens GN=HSPA5 PE=1 SV=2	0.0465942	0.00829461
	P00747	23	18	Plasminogen OS=Homo sapiens GN=PLG PE=1 SV=2	0.045362	0.00346567
	O00299	8	8	Chloride intracellular channel protein 1 OS=Homo sapiens GN=CLIC1 PE=1 SV=4	0.0449003	0.00629981
	P07384	9	7	Calpain-1 catalytic subunit OS=Homo sapiens GN=CAPN1 PE=1 SV=1	0.0443315	0.0110631
	P60660	7	4	Myosin light polypeptide 6 OS=Homo sapiens GN=MYL6 PE=1 SV=2	0.0442927	0.00141839
	Q9Y4G6	35	12	Talin-2 OS=Homo sapiens GN=TLN2 PE=1 SV=4	0.0439656	0.00765504
	Q9ULV4	7	7	Coronin-1C OS=Homo sapiens GN=CORO1C PE=1 SV=1	0.0425928	0.00583251
	Q9BYX7	9	2	Putative beta-actin-like protein 3 OS=Homo sapiens GN=POTEKP PE=5 SV=1	0.0400591	0.0151691
	P16284	16	14	Platelet endothelial cell adhesion molecule OS=Homo sapiens GN=PECAM1 PE=1 SV=1	0.0400512	0.0236284
	P05556	14	12	Integrin beta-1 OS=Homo sapiens GN=ITGB1 PE=1 SV=2	0.039354	0.00233273
	P02746	2	2	Complement C1q subcomponent subunit B OS=Homo sapiens GN=C1QB PE=1 SV=3	0.0374665	0.00226035
	P12814	29	13	Alpha-actinin-1 OS=Homo sapiens GN=ACTN1 PE=1 SV=2	0.0373959	0.000308764
	O15144	10	8	Actin-related protein 2/3 complex subunit 2 OS=Homo sapiens GN=ARPC2 PE=1 SV=1	0.0372823	0.00216426
	P15153;P63000	6	3	Ras-related C3 botulinum toxin substrate 2 OS=Homo sapiens GN=RAC2 PE=1 SV=1	0.0363897	0.00251463
	P00488	28	22	Coagulation factor XIII A chain OS=Homo sapiens GN=F13A1 PE=1 SV=4	0.0363056	0.000724437
	A8MT82	2	2	Putative Arf-GAP with GTPase, ANK repeat and PH domain-containing protein 14 OS=Homo sapiens GN=AGAP14P PE=5 SV=2	0.0362709	0.00192443
	Q8TDB8;P11169	7	6	Solute carrier family 2, facilitated glucose transporter member 14 OS=Homo sapiens GN=SLC2A14 PE=2 SV=1	0.0357381	0.00931117
	P12931;P06241	12	7	Proto-oncogene tyrosine-protein kinase Src OS=Homo sapiens GN=SRC PE=1 SV=3	0.0351797	0.00532662
	P61224;A6NIZ1	13	3	Ras-related protein Rap-1b OS=Homo sapiens GN=RAP1B PE=1 SV=1	0.0344841	0.00282929
	P69905	2	2	Hemoglobin subunit alpha OS=Homo sapiens GN=HBA1 PE=1 SV=2	0.0342592	0.00452756
	P00338;Q9BYZ2	13	8	L-lactate dehydrogenase A chain OS=Homo sapiens GN=LDHA PE=1 SV=2	0.0340925	0.0167645
	P60953	8	7	Cell division control protein 42 homolog OS=Homo sapiens GN=CDC42 PE=1 SV=2	0.0314856	0.00310682
	P07359	12	10	Platelet glycoprotein Ib alpha chain OS=Homo sapiens GN=GP1BA PE=1 SV=2	0.0311029	0.00942598
	P00558	12	9	Phosphoglycerate kinase 1 OS=Homo sapiens GN=PGK1 PE=1 SV=3	0.0290278	0.00777056
	P30101	3	3	Protein disulfide-isomerase A3 OS=Homo sapiens GN=PDIA3 PE=1 SV=4	0.0284081	0.00832293
	P30041	11	10	Peroxiredoxin-6 OS=Homo sapiens GN=PRDX6 PE=1 SV=3	0.0280167	0.00262825
	P02750	2	2	Leucine-rich alpha-2-glycoprotein OS=Homo sapiens GN=LRG1 PE=1 SV=2	0.027588	0.00110782
	P17693	3	3	HLA class I histocompatibility antigen, alpha chain G OS=Homo sapiens GN=HLA-G PE=1 SV=1	0.0274048	0.00182404
	Q2TAC2	2	2	Coiled-coil domain-containing protein 57 OS=Homo sapiens GN=CCDC57 PE=1 SV=2	0.0268533	0.0199434
	P21926	6	5	CD9 antigen OS=Homo sapiens GN=CD9 PE=1 SV=4	0.026337	0.00364245
	P01877	11	2	Ig alpha-2 chain C region OS=Homo sapiens GN=IGHA2 PE=1 SV=3	0.0260703	0.003164
	A8MTJ3	4	2	Guanine nucleotide-binding protein G(t) subunit alpha-3 OS=Homo sapiens GN=GNAT3 PE=2 SV=2	0.0260288	0.000716799
	P84077;P61204;P84085	9	3	ADP-ribosylation factor 1 OS=Homo sapiens GN=ARF1 PE=1 SV=2	0.0255763	0.00517203
	P02652	2	2	Apolipoprotein A-II OS=Homo sapiens GN=APOA2 PE=1 SV=1	0.0248774	0.00316114
	P16671	13	10	Platelet glycoprotein 4 OS=Homo sapiens GN=CD36 PE=1 SV=2	0.024755	0.00360492
	Q9Y281	7	3	Cofilin-2 OS=Homo sapiens GN=CFL2 PE=1 SV=1	0.0247051	0.00182007
	P36955	2	2	Pigment epithelium-derived factor OS=Homo sapiens GN=SERPINF1 PE=1 SV=4	0.0246481	0.0016342
	Q96PD5	5	5	N-acetylmuramoyl-L-alanine amidase OS=Homo sapiens GN=PGLYRP2 PE=1 SV=1	0.0237365	0.00232382
	O43866	6	4	CD5 antigen-like OS=Homo sapiens GN=CD5L PE=1 SV=1	0.0237049	0.00220321
	Q8TAT6	2	2	Nuclear protein localization protein 4 homolog OS=Homo sapiens GN=NPLOC4 PE=1 SV=3	0.0234202	0.00724435
	P43652	12	10	Afamin OS=Homo sapiens GN=AFM PE=1 SV=1	0.0231538	0.0100064
	P27348	7	2	14-3-3 protein theta OS=Homo sapiens GN=YWHAQ PE=1 SV=1	0.022773	0.00365061
	P61981	7	2	14-3-3 protein gamma OS=Homo sapiens GN=YWHAG PE=1 SV=2	0.0226246	0.00366426
	P50552	3	3	Vasodilator-stimulated phosphoprotein OS=Homo sapiens GN=VASP PE=1 SV=3	0.022544	0.00216868
	Q15833	12	8	Syntaxin-binding protein 2 OS=Homo sapiens GN=STXBP2 PE=1 SV=2	0.0223558	0.00371316
	P06331;A0A0C4DH41;P01824;P01825	3	3	Immunoglobulin heavy variable 4-34 OS=Homo sapiens GN=IGHV4-34 PE=1 SV=2	0.0218282	0.00156312
	P47756	10	8	F-actin-capping protein subunit beta OS=Homo sapiens GN=CAPZB PE=1 SV=4	0.0216637	0.00175395
	Q9HBI1	7	5	Beta-parvin OS=Homo sapiens GN=PARVB PE=1 SV=1	0.0205467	0.00335846
	Q8WZ79	3	2	Deoxyribonuclease-2-beta OS=Homo sapiens GN=DNASE2B PE=2 SV=1	0.0204771	0.0128713
	P12259	9	6	Coagulation factor V OS=Homo sapiens GN=F5 PE=1 SV=4	0.0195867	0.0093342
	Q04917	12	6	14-3-3 protein eta OS=Homo sapiens GN=YWHAH PE=1 SV=4	0.0195672	0.00356174
	Q15404	9	8	Ras suppressor protein 1 OS=Homo sapiens GN=RSU1 PE=1 SV=3	0.0189723	0.0033692
	Q3ZCW2	3	3	Galectin-related protein OS=Homo sapiens GN=LGALSL PE=1 SV=2	0.0188499	0.00156162
	P59998	5	4	Actin-related protein 2/3 complex subunit 4 OS=Homo sapiens GN=ARPC4 PE=1 SV=3	0.0187928	0.00712688
	P34931	11	3	Heat shock 70 kDa protein 1-like OS=Homo sapiens GN=HSPA1L PE=1 SV=2	0.0187211	0.000688182
	Q7Z309	2	2	Protein FAM122B OS=Homo sapiens GN=FAM122B PE=1 SV=2	0.0181884	0.00200123
	P04278	2	2	Sex hormone-binding globulin OS=Homo sapiens GN=SHBG PE=1 SV=2	0.0178051	0.00097374
	P35237	6	3	Serpin B6 OS=Homo sapiens GN=SERPINB6 PE=1 SV=3	0.0175276	0.00141865
	P62820;Q92928;Q9H0U4	4	2	Ras-related protein Rab-1A OS=Homo sapiens GN=RAB1A PE=1 SV=3	0.0167371	0.00142473
	P19971	2	2	Thymidine phosphorylase OS=Homo sapiens GN=TYMP PE=1 SV=2	0.016515	0.0006832
	P61160	7	6	Actin-related protein 2 OS=Homo sapiens GN=ACTR2 PE=1 SV=1	0.0160245	0.00230582
	P50395	7	3	Rab GDP dissociation inhibitor beta OS=Homo sapiens GN=GDI2 PE=1 SV=2	0.0152438	0.0020063
	P54652	11	2	Heat shock-related 70 kDa protein 2 OS=Homo sapiens GN=HSPA2 PE=1 SV=1	0.0147752	0.00421357
	P09211	2	2	Glutathione S-transferase P OS=Homo sapiens GN=GSTP1 PE=1 SV=2	0.0145922	0.00163433
	P04899;P08754;P09471;P11488;P63092;Q5JWF2	13	8	Guanine nucleotide-binding protein G(i) subunit alpha-2 OS=Homo sapiens GN=GNAI2 PE=1 SV=3	0.0139526	0.00543536
	P61225	2	2	Ras-related protein Rap-2b OS=Homo sapiens GN=RAP2B PE=1 SV=1	0.0129387	0.000359619
	P19105;O14950	5	2	Myosin regulatory light chain 12A OS=Homo sapiens GN=MYL12A PE=1 SV=2	0.0125529	0.0021913
	Q9BUF5	5	2	Tubulin beta-6 chain OS=Homo sapiens GN=TUBB6 PE=1 SV=1	0.0125056	0.000248407
	P62258	8	4	14-3-3 protein epsilon OS=Homo sapiens GN=YWHAE PE=1 SV=1	0.0122683	0.00213513
	P18054	6	6	Arachidonate 12-lipoxygenase, 12S-type OS=Homo sapiens GN=ALOX12 PE=1 SV=4	0.0117619	0.0051397
	Q96QP1	4	3	Alpha-protein kinase 1 OS=Homo sapiens GN=ALPK1 PE=2 SV=3	0.0112288	0.000708768
	P22392	2	2	Nucleoside diphosphate kinase B OS=Homo sapiens GN=NME2 PE=1 SV=1	0.0108745	0.000767705
	P61158;Q9C0K3	15	10	Actin-related protein 3 OS=Homo sapiens GN=ACTR3 PE=1 SV=3	0.0104853	0.00172927
	O15145	5	4	Actin-related protein 2/3 complex subunit 3 OS=Homo sapiens GN=ARPC3 PE=1 SV=3	0.0101807	0.00206578
	A5A3E0	27	3	POTE ankyrin domain family member F OS=Homo sapiens GN=POTEF PE=1 SV=2	0.0101542	0.00366348
	P61586;P08134;P62745	4	4	Transforming protein RhoA OS=Homo sapiens GN=RHOA PE=1 SV=1	0.00924996	0.000660711
	P52566	2	2	Rho GDP-dissociation inhibitor 2 OS=Homo sapiens GN=ARHGDIB PE=1 SV=3	0.00924951	0.00239124
	O15511	3	3	Actin-related protein 2/3 complex subunit 5 OS=Homo sapiens GN=ARPC5 PE=1 SV=3	0.00899941	0.00284623
	P55209	4	3	Nucleosome assembly protein 1-like 1 OS=Homo sapiens GN=NAP1L1 PE=1 SV=1	0.00889456	0.00283622
	Q96ER9	2	2	Coiled-coil domain-containing protein 51 OS=Homo sapiens GN=CCDC51 PE=1 SV=2	0.00750778	0.00206669
	P61026;P20337;P20338;P51153;P59190;P61018;P61106;Q15286;Q15771;Q6IQ22;Q96AX2;Q96DA2	7	3	Ras-related protein Rab-10 OS=Homo sapiens GN=RAB10 PE=1 SV=1	0.00748656	0.000845189
	Q13885;Q9BVA1	11	2	Tubulin beta-2A chain OS=Homo sapiens GN=TUBB2A PE=1 SV=1	0.00731279	0.00373315
	P23284	4	4	Peptidyl-prolyl cis-trans isomerase B OS=Homo sapiens GN=PPIB PE=1 SV=2	0.00709971	0.00157302
	Q6QNY1	2	2	Biogenesis of lysosome-related organelles complex 1 subunit 2 OS=Homo sapiens GN=BLOC1S2 PE=1 SV=1	0.00678923	0.000941365
	Q9UBW5	3	3	Bridging integrator 2 OS=Homo sapiens GN=BIN2 PE=1 SV=3	0.00657535	0.000636855
	Q9NR31	4	3	GTP-binding protein SAR1a OS=Homo sapiens GN=SAR1A PE=1 SV=1	0.00651092	0.00256879
	P00491	7	6	Purine nucleoside phosphorylase OS=Homo sapiens GN=PNP PE=1 SV=2	0.00638033	0.000548874
	Q08043	11	3	Alpha-actinin-3 OS=Homo sapiens GN=ACTN3 PE=1 SV=2	0.00611123	0.000688439
	O15143	7	6	Actin-related protein 2/3 complex subunit 1B OS=Homo sapiens GN=ARPC1B PE=1 SV=3	0.00594354	0.00109268
	P11413	4	2	Glucose-6-phosphate 1-dehydrogenase OS=Homo sapiens GN=G6PD PE=1 SV=4	0.00570912	0.00160562
	P14649	3	2	Myosin light chain 6B OS=Homo sapiens GN=MYL6B PE=1 SV=1	0.00565934	0.00157424
	P61006	6	2	Ras-related protein Rab-8A OS=Homo sapiens GN=RAB8A PE=1 SV=1	0.00559463	0.000243593
	Q9ULE0	4	3	Protein WWC3 OS=Homo sapiens GN=WWC3 PE=1 SV=3	0.00500243	0.00267082
	P47755	7	4	F-actin-capping protein subunit alpha-2 OS=Homo sapiens GN=CAPZA2 PE=1 SV=3	0.00464529	0.00223287
	O00429	7	7	Dynamin-1-like protein OS=Homo sapiens GN=DNM1L PE=1 SV=2	0.00412953	0.000128592
	P06576	3	3	ATP synthase subunit beta, mitochondrial OS=Homo sapiens GN=ATP5B PE=1 SV=3	0.00347738	0.00102534
	P02730	4	3	Band 3 anion transport protein OS=Homo sapiens GN=SLC4A1 PE=1 SV=3	0.00291338	0.000481823
	Q14344	3	3	Guanine nucleotide-binding protein subunit alpha-13 OS=Homo sapiens GN=GNA13 PE=1 SV=2	0.00264799	0.00114649
	O00194	5	3	Ras-related protein Rab-27B OS=Homo sapiens GN=RAB27B PE=1 SV=4	0.0024806	0.000867032
	P00918	3	2	Carbonic anhydrase 2 OS=Homo sapiens GN=CA2 PE=1 SV=2	0.0017721	0.000331509
	P30740	2	2	Leukocyte elastase inhibitor OS=Homo sapiens GN=SERPINB1 PE=1 SV=1	0.00140621	0.000847965
	Q14019	3	2	Coactosin-like protein OS=Homo sapiens GN=COTL1 PE=1 SV=3	0.00113153	0.000312185
	O95866	4	2	Protein G6b OS=Homo sapiens GN=G6B PE=1 SV=1	0.000698387	0.000296574

## Sheet: Washed Platelet Lysate (wPL)
					Washed Platelet Lysate (wPL)
	Accession	Peptide count	Unique peptides	Description	Mean - Identified Proteins in % (n=3)	Standard Deviation
	P02768	57	51	Serum albumin OS=Homo sapiens GN=ALB PE=1 SV=2	6.83308	0.609361
	P02776	4	2	Platelet factor 4 OS=Homo sapiens GN=PF4 PE=1 SV=2	5.26228	0.208527
	P02775	6	4	Platelet basic protein OS=Homo sapiens GN=PPBP PE=1 SV=3	4.67385	3.36204
	P07996	39	30	Thrombospondin-1 OS=Homo sapiens GN=THBS1 PE=1 SV=2	3.23412	0.570582
	Q86UX7	23	23	Fermitin family homolog 3 OS=Homo sapiens GN=FERMT3 PE=1 SV=1	2.98534	3.51985
	P04406;O14556	12	11	Glyceraldehyde-3-phosphate dehydrogenase OS=Homo sapiens GN=GAPDH PE=1 SV=3	2.67832	0.532621
	P02679	21	19	Fibrinogen gamma chain OS=Homo sapiens GN=FGG PE=1 SV=3	2.58855	0.119128
	P21333	97	81	Filamin-A OS=Homo sapiens GN=FLNA PE=1 SV=4	2.5061	0.0573271
	P18206	38	38	Vinculin OS=Homo sapiens GN=VCL PE=1 SV=4	2.27481	0.105992
	P07737	8	6	Profilin-1 OS=Homo sapiens GN=PFN1 PE=1 SV=2	2.21659	0.390699
	P01857	15	6	Ig gamma-1 chain C region OS=Homo sapiens GN=IGHG1 PE=1 SV=1	2.0493	0.0852518
	P02675	25	24	Fibrinogen beta chain OS=Homo sapiens GN=FGB PE=1 SV=2	1.72543	0.839764
	P23528;P60981	9	5	Cofilin-1 OS=Homo sapiens GN=CFL1 PE=1 SV=3	1.71305	0.0546136
	P35579	73	54	Myosin-9 OS=Homo sapiens GN=MYH9 PE=1 SV=4	1.62925	0.222704
	P67936;P07951	21	12	Tropomyosin alpha-4 chain OS=Homo sapiens GN=TPM4 PE=1 SV=3	1.48404	0.199341
	P01834	7	5	Ig kappa chain C region OS=Homo sapiens GN=IGKC PE=1 SV=1	1.46835	0.0574119
	Q9Y490	102	82	Talin-1 OS=Homo sapiens GN=TLN1 PE=1 SV=3	1.45866	0.0605621
	Q14766	15	12	Latent-transforming growth factor beta-binding protein 1 OS=Homo sapiens GN=LTBP1 PE=1 SV=4	1.43449	0.0336322
	Q8TAT5	4	3	Endonuclease 8-like 3 OS=Homo sapiens GN=NEIL3 PE=1 SV=3	1.28299	0.0213495
	P01859	10	3	Ig gamma-2 chain C region OS=Homo sapiens GN=IGHG2 PE=1 SV=2	1.21426	0.056376
	P63104;P31947	12	8	14-3-3 protein zeta/delta OS=Homo sapiens GN=YWHAZ PE=1 SV=1	1.09703	0.249413
	P12814	40	25	Alpha-actinin-1 OS=Homo sapiens GN=ACTN1 PE=1 SV=2	1.08015	0.0517215
	P06396	19	18	Gelsolin OS=Homo sapiens GN=GSN PE=1 SV=1	1.05346	0.154036
	P35442	8	5	Thrombospondin-2 OS=Homo sapiens GN=THBS2 PE=1 SV=2	1.02453	0.126366
	P02671	21	20	Fibrinogen alpha chain OS=Homo sapiens GN=FGA PE=1 SV=2	1.00957	0.308842
	Q7Z406	11	5	Myosin-14 OS=Homo sapiens GN=MYH14 PE=1 SV=2	0.889456	0.196023
	P60660	5	4	Myosin light polypeptide 6 OS=Homo sapiens GN=MYL6 PE=1 SV=2	0.885566	0.203652
	P08567	9	8	Pleckstrin OS=Homo sapiens GN=PLEK PE=1 SV=3	0.865053	0.0331299
	P00738	26	13	Haptoglobin OS=Homo sapiens GN=HP PE=1 SV=1	0.841641	0.0711081
	P00558;P07205	9	8	Phosphoglycerate kinase 1 OS=Homo sapiens GN=PGK1 PE=1 SV=3	0.830457	0.0227225
	P01024	75	74	Complement C3 OS=Homo sapiens GN=C3 PE=1 SV=2	0.762407	0.0489962
	P00488	13	12	Coagulation factor XIII A chain OS=Homo sapiens GN=F13A1 PE=1 SV=4	0.756907	0.200129
	Q6ZSZ5	4	4	Rho guanine nucleotide exchange factor 18 OS=Homo sapiens GN=ARHGEF18 PE=1 SV=3	0.730041	0.0644073
	Q00610	7	7	Clathrin heavy chain 1 OS=Homo sapiens GN=CLTC PE=1 SV=5	0.700792	0.12494
	P01876;P01877	12	9	Ig alpha-1 chain C region OS=Homo sapiens GN=IGHA1 PE=1 SV=2	0.662864	0.0128038
	P14618	16	14	Pyruvate kinase PKM OS=Homo sapiens GN=PKM PE=1 SV=4	0.662168	0.0796606
	P07195;P07864;Q6ZMR3	11	9	L-lactate dehydrogenase B chain OS=Homo sapiens GN=LDHB PE=1 SV=2	0.648647	0.0213736
	P06733;P13929	11	8	Alpha-enolase OS=Homo sapiens GN=ENO1 PE=1 SV=2	0.645761	0.0448467
	O75083	15	14	WD repeat-containing protein 1 OS=Homo sapiens GN=WDR1 PE=1 SV=4	0.618739	0.0708041
	P00450	24	21	Ceruloplasmin OS=Homo sapiens GN=CP PE=1 SV=1	0.601524	0.0541779
	P02647	16	10	Apolipoprotein A-I OS=Homo sapiens GN=APOA1 PE=1 SV=1	0.591707	0.123853
	P04114	62	54	Apolipoprotein B-100 OS=Homo sapiens GN=APOB PE=1 SV=2	0.59119	0.122191
	Q04917	9	4	14-3-3 protein eta OS=Homo sapiens GN=YWHAH PE=1 SV=4	0.587675	0.0173541
	Q9ULV4	9	8	Coronin-1C OS=Homo sapiens GN=CORO1C PE=1 SV=1	0.584823	0.0342229
	O14950;P19105;P24844	5	5	Myosin regulatory light chain 12B OS=Homo sapiens GN=MYL12B PE=1 SV=2	0.567642	0.0270104
	P09486	7	6	SPARC OS=Homo sapiens GN=SPARC PE=1 SV=1	0.555876	0.0719534
	P02787	45	39	Serotransferrin OS=Homo sapiens GN=TF PE=1 SV=3	0.555275	0.0161014
	Q01518;P40123	12	11	Adenylyl cyclase-associated protein 1 OS=Homo sapiens GN=CAP1 PE=1 SV=5	0.553114	0.0246185
	P02774	19	19	Vitamin D-binding protein OS=Homo sapiens GN=GC PE=1 SV=1	0.547279	0.0582543
	O00299	9	8	Chloride intracellular channel protein 1 OS=Homo sapiens GN=CLIC1 PE=1 SV=4	0.543161	0.0253095
	P01009	21	20	Alpha-1-antitrypsin OS=Homo sapiens GN=SERPINA1 PE=1 SV=3	0.540686	0.0543255
	Q13201	11	9	Multimerin-1 OS=Homo sapiens GN=MMRN1 PE=1 SV=3	0.525969	0.00865322
	P06727	6	6	Apolipoprotein A-IV OS=Homo sapiens GN=APOA4 PE=1 SV=3	0.501553	0.0253064
	P60174	8	8	Triosephosphate isomerase OS=Homo sapiens GN=TPI1 PE=1 SV=3	0.492469	0.0469968
	P11142;P54652	11	8	Heat shock cognate 71 kDa protein OS=Homo sapiens GN=HSPA8 PE=1 SV=1	0.485382	0.120484
	P01019	5	5	Angiotensinogen OS=Homo sapiens GN=AGT PE=1 SV=1	0.485374	0.0949794
	P01023	43	32	Alpha-2-macroglobulin OS=Homo sapiens GN=A2M PE=1 SV=3	0.473817	0.111729
	P04004	6	6	Vitronectin OS=Homo sapiens GN=VTN PE=1 SV=1	0.470121	0.200911
	P04075	10	9	Fructose-bisphosphate aldolase A OS=Homo sapiens GN=ALDOA PE=1 SV=2	0.451696	0.235159
	P62937;A0A075B759;F5H284;P0DN26;Q9Y536	6	4	Peptidyl-prolyl cis-trans isomerase A OS=Homo sapiens GN=PPIA PE=1 SV=2	0.444926	0.0498057
	P48059	3	3	LIM and senescent cell antigen-like-containing domain protein 1 OS=Homo sapiens GN=LIMS1 PE=1 SV=4	0.440796	0.231969
	P07359	9	9	Platelet glycoprotein Ib alpha chain OS=Homo sapiens GN=GP1BA PE=1 SV=2	0.440023	0.10441
	P61158	5	5	Actin-related protein 3 OS=Homo sapiens GN=ACTR3 PE=1 SV=3	0.430642	0.00763096
	P78417	2	2	Glutathione S-transferase omega-1 OS=Homo sapiens GN=GSTO1 PE=1 SV=2	0.400102	0.0587308
	Q9H4B7;P07437	7	5	Tubulin beta-1 chain OS=Homo sapiens GN=TUBB1 PE=1 SV=1	0.399415	0.0410662
	P09972	2	2	Fructose-bisphosphate aldolase C OS=Homo sapiens GN=ALDOC PE=1 SV=2	0.382424	0.0269521
	Q99497	3	3	Protein deglycase DJ-1 OS=Homo sapiens GN=PARK7 PE=1 SV=2	0.378326	0.0322808
	P14649	3	2	Myosin light chain 6B OS=Homo sapiens GN=MYL6B PE=1 SV=1	0.377319	0.00717133
	P01011	9	9	Alpha-1-antichymotrypsin OS=Homo sapiens GN=SERPINA3 PE=1 SV=2	0.377297	0.0581786
	O95810	5	5	Serum deprivation-response protein OS=Homo sapiens GN=SDPR PE=1 SV=3	0.376072	0.226297
	P68871	4	3	Hemoglobin subunit beta OS=Homo sapiens GN=HBB PE=1 SV=2	0.374175	0.137437
	O75369	16	8	Filamin-B OS=Homo sapiens GN=FLNB PE=1 SV=2	0.363609	0.199164
	P35609	9	2	Alpha-actinin-2 OS=Homo sapiens GN=ACTN2 PE=1 SV=1	0.352459	0.0367595
	Q9HBI1	4	4	Beta-parvin OS=Homo sapiens GN=PARVB PE=1 SV=1	0.348351	0.130886
	P08514	7	5	Integrin alpha-IIb OS=Homo sapiens GN=ITGA2B PE=1 SV=3	0.345159	0.0271356
	Q15404	2	2	Ras suppressor protein 1 OS=Homo sapiens GN=RSU1 PE=1 SV=3	0.344759	0.0400972
	Q9Y4G6	21	10	Talin-2 OS=Homo sapiens GN=TLN2 PE=1 SV=4	0.341526	0.0860359
	Q07960	4	4	Rho GTPase-activating protein 1 OS=Homo sapiens GN=ARHGAP1 PE=1 SV=1	0.334106	0.0194652
	P52566	4	4	Rho GDP-dissociation inhibitor 2 OS=Homo sapiens GN=ARHGDIB PE=1 SV=3	0.328044	0.0544787
	P84077;P18085;P61204;P84085	5	4	ADP-ribosylation factor 1 OS=Homo sapiens GN=ARF1 PE=1 SV=2	0.316579	0.0415039
	O75368	2	2	SH3 domain-binding glutamic acid-rich-like protein OS=Homo sapiens GN=SH3BGRL PE=1 SV=1	0.314784	0.0446057
	P02790	16	14	Hemopexin OS=Homo sapiens GN=HPX PE=1 SV=2	0.313614	0.0226883
	P68366	5	2	Tubulin alpha-4A chain OS=Homo sapiens GN=TUBA4A PE=1 SV=1	0.29692	0.123822
	B9A064;P0CG04	8	3	Immunoglobulin lambda-like polypeptide 5 OS=Homo sapiens GN=IGLL5 PE=2 SV=2	0.296877	0.0331765
	P02751	28	24	Fibronectin OS=Homo sapiens GN=FN1 PE=1 SV=4	0.285681	0.002993
	P37802	2	2	Transgelin-2 OS=Homo sapiens GN=TAGLN2 PE=1 SV=3	0.283467	0.0470577
	P0DN37;A0A0B4J2A2	3	2	Peptidyl-prolyl cis-trans isomerase A-like 4G OS=Homo sapiens GN=PPIAL4G PE=3 SV=1	0.278916	0.0285366
	P30041	7	7	Peroxiredoxin-6 OS=Homo sapiens GN=PRDX6 PE=1 SV=3	0.275341	0.0789697
	Q16181	4	3	Septin-7 OS=Homo sapiens GN=SEPT7 PE=1 SV=2	0.272687	0.0489336
	P62258	5	2	14-3-3 protein epsilon OS=Homo sapiens GN=YWHAE PE=1 SV=1	0.272114	0.0375356
	P01871	13	3	Ig mu chain C region OS=Homo sapiens GN=IGHM PE=1 SV=3	0.272098	0.0848676
	P04217	7	6	Alpha-1B-glycoprotein OS=Homo sapiens GN=A1BG PE=1 SV=4	0.26948	0.0622136
	P0DMV9;P0DMV8;P17066;P48741	8	4	Heat shock 70 kDa protein 1B OS=Homo sapiens GN=HSPA1B PE=1 SV=1	0.26812	0.0490451
	P08603	15	14	Complement factor H OS=Homo sapiens GN=CFH PE=1 SV=4	0.263413	0.0260543
	P02765	9	7	Alpha-2-HS-glycoprotein OS=Homo sapiens GN=AHSG PE=1 SV=1	0.262649	0.0977928
	O15143	4	3	Actin-related protein 2/3 complex subunit 1B OS=Homo sapiens GN=ARPC1B PE=1 SV=3	0.257766	0.0162057
	P19827	6	4	Inter-alpha-trypsin inhibitor heavy chain H1 OS=Homo sapiens GN=ITIH1 PE=1 SV=3	0.25232	0.0457363
	P31150	7	4	Rab GDP dissociation inhibitor alpha OS=Homo sapiens GN=GDI1 PE=1 SV=2	0.246815	0.0148932
	Q9UBW5	2	2	Bridging integrator 2 OS=Homo sapiens GN=BIN2 PE=1 SV=3	0.243188	0.0205846
	O43707	21	5	Alpha-actinin-4 OS=Homo sapiens GN=ACTN4 PE=1 SV=2	0.242547	0.0615048
	P02766	6	6	Transthyretin OS=Homo sapiens GN=TTR PE=1 SV=1	0.233839	0.042106
	P31146	7	7	Coronin-1A OS=Homo sapiens GN=CORO1A PE=1 SV=4	0.23051	0.0204276
	P40197	5	5	Platelet glycoprotein V OS=Homo sapiens GN=GP5 PE=1 SV=1	0.230095	0.0134958
	Q5TD97	3	3	Four and a half LIM domains protein 5 OS=Homo sapiens GN=FHL5 PE=1 SV=1	0.228104	0.0230579
	P35580	19	5	Myosin-10 OS=Homo sapiens GN=MYH10 PE=1 SV=3	0.226486	0.0367967
	O00194	2	2	Ras-related protein Rab-27B OS=Homo sapiens GN=RAB27B PE=1 SV=4	0.225889	0.0186139
	P00918	5	4	Carbonic anhydrase 2 OS=Homo sapiens GN=CA2 PE=1 SV=2	0.224463	0.0250181
	P12931;P07947	10	7	Proto-oncogene tyrosine-protein kinase Src OS=Homo sapiens GN=SRC PE=1 SV=3	0.212491	0.0703441
	P01860	15	5	Ig gamma-3 chain C region OS=Homo sapiens GN=IGHG3 PE=1 SV=2	0.208297	0.0116194
	P11021	11	7	78 kDa glucose-regulated protein OS=Homo sapiens GN=HSPA5 PE=1 SV=2	0.206517	0.0910919
	P27169	6	6	Serum paraoxonase/arylesterase 1 OS=Homo sapiens GN=PON1 PE=1 SV=3	0.203188	0.0396577
	P00734	9	9	Prothrombin OS=Homo sapiens GN=F2 PE=1 SV=2	0.190866	0.0120258
	Q92928;P51153;P61006;P62820;Q92930;Q9H0U4	4	3	Putative Ras-related protein Rab-1C OS=Homo sapiens GN=RAB1C PE=5 SV=2	0.185325	0.0182964
	P10909	7	6	Clusterin OS=Homo sapiens GN=CLU PE=1 SV=1	0.181605	0.0195518
	P19823	9	7	Inter-alpha-trypsin inhibitor heavy chain H2 OS=Homo sapiens GN=ITIH2 PE=1 SV=2	0.178066	0.0222912
	P00338	8	6	L-lactate dehydrogenase A chain OS=Homo sapiens GN=LDHA PE=1 SV=2	0.177986	0.0194066
	P61224;A6NIZ1;P62834	5	5	Ras-related protein Rap-1b OS=Homo sapiens GN=RAP1B PE=1 SV=1	0.177271	0.0224982
	P04003	9	6	C4b-binding protein alpha chain OS=Homo sapiens GN=C4BPA PE=1 SV=2	0.175551	0.031093
	P02749	10	10	Beta-2-glycoprotein 1 OS=Homo sapiens GN=APOH PE=1 SV=3	0.172883	0.0396799
	P04275	8	6	von Willebrand factor OS=Homo sapiens GN=VWF PE=1 SV=4	0.171263	0.0750752
	P26038;P15311;P35241	12	9	Moesin OS=Homo sapiens GN=MSN PE=1 SV=3	0.16553	0.0385792
	P02763	6	3	Alpha-1-acid glycoprotein 1 OS=Homo sapiens GN=ORM1 PE=1 SV=1	0.163057	0.0105338
	P07900	6	4	Heat shock protein HSP 90-alpha OS=Homo sapiens GN=HSP90AA1 PE=1 SV=5	0.162971	0.0864881
	P35749	16	3	Myosin-11 OS=Homo sapiens GN=MYH11 PE=1 SV=3	0.161848	0.0182693
	Q14019	2	2	Coactosin-like protein OS=Homo sapiens GN=COTL1 PE=1 SV=3	0.153304	0.0143836
	P11413	2	2	Glucose-6-phosphate 1-dehydrogenase OS=Homo sapiens GN=G6PD PE=1 SV=4	0.153004	0.071481
	P00747	13	12	Plasminogen OS=Homo sapiens GN=PLG PE=1 SV=2	0.150702	0.0427087
	P30101	5	4	Protein disulfide-isomerase A3 OS=Homo sapiens GN=PDIA3 PE=1 SV=4	0.147128	0.0125579
	P00739	15	2	Haptoglobin-related protein OS=Homo sapiens GN=HPR PE=2 SV=2	0.146488	0.0407993
	Q14315	15	4	Filamin-C OS=Homo sapiens GN=FLNC PE=1 SV=3	0.144969	0.0199685
	Q13418	7	6	Integrin-linked protein kinase OS=Homo sapiens GN=ILK PE=1 SV=2	0.140417	0.0714284
	P29401	2	2	Transketolase OS=Homo sapiens GN=TKT PE=1 SV=3	0.139686	0.032598
	P20742	11	2	Pregnancy zone protein OS=Homo sapiens GN=PZP PE=1 SV=4	0.135847	0.0112713
	P09211	3	3	Glutathione S-transferase P OS=Homo sapiens GN=GSTP1 PE=1 SV=2	0.12904	0.0447074
	Q3ZCW2	2	2	Galectin-related protein OS=Homo sapiens GN=LGALSL PE=1 SV=2	0.128301	0.0884438
	P55209	2	2	Nucleosome assembly protein 1-like 1 OS=Homo sapiens GN=NAP1L1 PE=1 SV=1	0.123014	0.019671
	P52907	3	2	F-actin-capping protein subunit alpha-1 OS=Homo sapiens GN=CAPZA1 PE=1 SV=3	0.12278	0.0479847
	Q14624	2	2	Inter-alpha-trypsin inhibitor heavy chain H4 OS=Homo sapiens GN=ITIH4 PE=1 SV=4	0.121179	0.0147512
	P25311	7	6	Zinc-alpha-2-glycoprotein OS=Homo sapiens GN=AZGP1 PE=1 SV=2	0.121096	0.0207889
	P30086	4	4	Phosphatidylethanolamine-binding protein 1 OS=Homo sapiens GN=PEBP1 PE=1 SV=3	0.119283	0.00518014
	P00751	11	11	Complement factor B OS=Homo sapiens GN=CFB PE=1 SV=2	0.117666	0.00790577
	Q9NZN3	4	2	EH domain-containing protein 3 OS=Homo sapiens GN=EHD3 PE=1 SV=2	0.116666	0.0132239
	P06744	5	4	Glucose-6-phosphate isomerase OS=Homo sapiens GN=GPI PE=1 SV=4	0.114883	0.0233749
	P01861	11	3	Ig gamma-4 chain C region OS=Homo sapiens GN=IGHG4 PE=1 SV=1	0.110881	0.00442333
	P07237	4	3	Protein disulfide-isomerase OS=Homo sapiens GN=P4HB PE=1 SV=3	0.109929	0.0203296
	P01042	7	6	Kininogen-1 OS=Homo sapiens GN=KNG1 PE=1 SV=2	0.105549	0.0130119
	Q15019	2	2	Septin-2 OS=Homo sapiens GN=SEPT2 PE=1 SV=1	0.102541	0.0134394
	P0C0L5	30	3	Complement C4-B OS=Homo sapiens GN=C4B PE=1 SV=2	0.0969298	0.0154525
	P08238	7	4	Heat shock protein HSP 90-beta OS=Homo sapiens GN=HSP90AB1 PE=1 SV=4	0.0955017	0.0100951
	P01033	3	3	Metalloproteinase inhibitor 1 OS=Homo sapiens GN=TIMP1 PE=1 SV=1	0.0928257	0.0666025
	P61981	8	4	14-3-3 protein gamma OS=Homo sapiens GN=YWHAG PE=1 SV=2	0.0927854	0.0441137
	P55072	8	4	Transitional endoplasmic reticulum ATPase OS=Homo sapiens GN=VCP PE=1 SV=4	0.0866351	0.0261541
	Q8N4E4	2	2	Phosducin-like protein 2 OS=Homo sapiens GN=PDCL2 PE=1 SV=2	0.0800423	0.00497657
	P01825;A0A0C4DH41;P01824;P06331	2	2	Immunoglobulin heavy variable 4-59 OS=Homo sapiens GN=IGHV4-59 PE=1 SV=2	0.074024	0.0217671
	P43652	3	3	Afamin OS=Homo sapiens GN=AFM PE=1 SV=1	0.0712885	0.00843496
	P27348	8	2	14-3-3 protein theta OS=Homo sapiens GN=YWHAQ PE=1 SV=1	0.0660193	0.0138406
	P52209	2	2	6-phosphogluconate dehydrogenase, decarboxylating OS=Homo sapiens GN=PGD PE=1 SV=3	0.064722	0.00922644
	P02760	7	6	Protein AMBP OS=Homo sapiens GN=AMBP PE=1 SV=1	0.0634111	0.00918145
	P07384	5	5	Calpain-1 catalytic subunit OS=Homo sapiens GN=CAPN1 PE=1 SV=1	0.0600012	0.0228021
	P04196	6	4	Histidine-rich glycoprotein OS=Homo sapiens GN=HRG PE=1 SV=1	0.0595387	0.00625785
	P01008	6	6	Antithrombin-III OS=Homo sapiens GN=SERPINC1 PE=1 SV=1	0.0595107	0.00960552
	O43866	3	3	CD5 antigen-like OS=Homo sapiens GN=CD5L PE=1 SV=1	0.0574185	0.00457609
	O15144	3	3	Actin-related protein 2/3 complex subunit 2 OS=Homo sapiens GN=ARPC2 PE=1 SV=1	0.0568258	0.00796159
	P36873;P62136;P62140	2	2	Serine/threonine-protein phosphatase PP1-gamma catalytic subunit OS=Homo sapiens GN=PPP1CC PE=1 SV=1	0.0568142	0.00470409
	P50395	6	3	Rab GDP dissociation inhibitor beta OS=Homo sapiens GN=GDI2 PE=1 SV=2	0.0519745	0.0271002
	P09104	4	2	Gamma-enolase OS=Homo sapiens GN=ENO2 PE=1 SV=3	0.049288	0.0257471
	P06241	3	2	Tyrosine-protein kinase Fyn OS=Homo sapiens GN=FYN PE=1 SV=3	0.0473265	0.00465147
	P18054	2	2	Arachidonate 12-lipoxygenase, 12S-type OS=Homo sapiens GN=ALOX12 PE=1 SV=4	0.0453429	0.000788363
	Q9H9A6	2	2	Leucine-rich repeat-containing protein 40 OS=Homo sapiens GN=LRRC40 PE=1 SV=1	0.0446713	0.00882608
	A0A0C4DH25	4	2	Immunoglobulin kappa variable 3-20 OS=Homo sapiens GN=IGKV3D-20 PE=3 SV=1	0.0440758	0.0133102
	P0C0L4	30	3	Complement C4-A OS=Homo sapiens GN=C4A PE=1 SV=2	0.0430112	0.00665915
	P01624	2	2	Immunoglobulin kappa variable 3-15 OS=Homo sapiens GN=IGKV3-15 PE=1 SV=2	0.0378202	0.00768932
	O00429	5	3	Dynamin-1-like protein OS=Homo sapiens GN=DNM1L PE=1 SV=2	0.0357585	0.0222628
	Q96EX2	2	2	RING finger and transmembrane domain-containing protein 2 OS=Homo sapiens GN=RNFT2 PE=2 SV=2	0.0354771	0.0037007
	P05155	2	2	Plasma protease C1 inhibitor OS=Homo sapiens GN=SERPING1 PE=1 SV=2	0.0350503	0.00698102
	P31946	10	3	14-3-3 protein beta/alpha OS=Homo sapiens GN=YWHAB PE=1 SV=3	0.0273728	0.0096959
	Q562R1	13	4	Beta-actin-like protein 2 OS=Homo sapiens GN=ACTBL2 PE=1 SV=2	0.0185698	0.00184223
	P05546	5	3	Heparin cofactor 2 OS=Homo sapiens GN=SERPIND1 PE=1 SV=3	0.0172165	0.0116226
	P22314	6	3	Ubiquitin-like modifier-activating enzyme 1 OS=Homo sapiens GN=UBA1 PE=1 SV=3	0.0170883	0.0119956
	P23284	4	2	Peptidyl-prolyl cis-trans isomerase B OS=Homo sapiens GN=PPIB PE=1 SV=2	0.00953154	0.0139841
	Q96PD5	4	4	N-acetylmuramoyl-L-alanine amidase OS=Homo sapiens GN=PGLYRP2 PE=1 SV=1	0.00832261	0.00205863
	Q9NRX4	1	1
	A6NHC0	1	1
	Q96BR5	1	1
	P16109	1	1
	Q5SRR4	1	1
	P11766	1	1
	P62987;P0CG47;P0CG48;P62979	1	1
	Q9Y6B6	1	1
	Q9NXB0	1	1
	A0A075B6S6;P06310	1	1
	P01591	1	1
	P10599	1	1
	P52565	1	1
	Q96BM9	1	1
	O00151	1	1
	P59998	1	1
	P02743	1	1
	P29350	1	1
	Q7Z4I7	1	1
	P62491;Q15907	1	1
	Q9NR31	1	1
	P47755	1	1
	P28062	1	1
	Q9NVA2	1	1
	Q13347	1	1
	O15511	1	1
	Q0ZGT2	1	1
	P60709;Q9BYX7	28	1
	P68032;P62736;P63267;P68133	17	1
	A5A3E0	16	1
	P0CG39	12	1
	P04220	11	1
	P06753	11	1
	P09493	8	1
	P0CG05;A0M8Q6;P0CF74;P0CG06	7	1
	P34931	7	1
	Q08043	6	1
	P68363;Q13748;Q6PEY2;Q71U36;Q9BQE3	5	1
	P19652	4	1
	Q9Y281	4	1
	P30613	4	1
	P01764;P01768	3	1
	P01619	3	1
	A0A0C4DH42	3	1
	P01772;A0A0B4J1V0;A0A0B4J1X5;P01767	3	1
	P10720	3	1
	Q9H4M9	3	1
	P15170	2	1
	P01762;A0A0B4J1V1;A0A0B4J1X8;P01763;P01780	2	1
	A0A0B4J1V6	2	1
	P47756	2	1
	P61026	2	1
	P40925	2	1
	Q9UJT1	2	1
	Q01813	2	1
	Q9UJU6	2	1
	Q15084	2	1

## Sheet: cP adsorbed Proteins
					Mean - Identified Proteins in % (n=3)						Standard Deviation
	Accession	Peptide count	Unique peptides	Description	HA/TCP-1	HA/TCP-2	HA/TCP-3	HA/TCP-4	β-TCP-1	β-TCP-2	HA/TCP-1	HA/TCP-2	HA/TCP-3	HA/TCP-4	β-TCP-1	β-TCP-2
	P04114	209	184	Apolipoprotein B-100 OS=Homo sapiens GN=APOB PE=1 SV=2	2.01166	2.16291	2.3322	2.22277	2.81253	2.77606	0.24469	0.332527	0.0386379	0.0391599	0.103996	0.10268
	P01024	77	72	Complement C3 OS=Homo sapiens GN=C3 PE=1 SV=2	1.40436	1.27514	1.68596	1.13546	0.981101	0.944447	0.103491	0.284706	0.0441771	0.274278	0.0183042	0.0596033
	P02768	70	54	Serum albumin OS=Homo sapiens GN=ALB PE=1 SV=2	41.1668	47.6152	44.4073	47.9032	50.2567	51.1138	0.33026	1.52555	0.492386	0.482644	0.871588	0.510951
	P01023	62	52	Alpha-2-macroglobulin OS=Homo sapiens GN=A2M PE=1 SV=3	0.627477	0.649569	0.690452	0.66693	0.805632	0.724109	0.04755	0.0358929	0.0210318	0.0179823	0.0175795	0.0167512
	P02787	48	44	Serotransferrin OS=Homo sapiens GN=TF PE=1 SV=3	1.3339	1.3166	1.29087	1.31985	1.03508	1.21724	0.00865501	0.0380957	0.00482627	0.0330168	0.00771673	0.00429568
	P02751	44	40	Fibronectin OS=Homo sapiens GN=FN1 PE=1 SV=4	1.526	1.7404	1.96987	2.14923	2.2857	2.39592	0.326708	0.332319	0.0267938	0.0406574	0.0156522	0.0183639
	P00450	34	29	Ceruloplasmin OS=Homo sapiens GN=CP PE=1 SV=1	0.665144	0.650465	0.639931	0.637398	0.720276	0.644188	0.0915564	0.103579	0.036593	0.04191	0.0402444	0.012025
	P02675	33	29	Fibrinogen beta chain OS=Homo sapiens GN=FGB PE=1 SV=2	0.670922	0.576224	0.691455	0.688695	0.637756	0.595327	0.042889	0.0162761	0.0255389	0.0116439	0.00820864	0.0102024
	P04003	33	29	C4b-binding protein alpha chain OS=Homo sapiens GN=C4BPA PE=1 SV=2	0.619725	0.479489	0.578005	0.70225	0.426703	0.518963	0.0247247	0.0825117	0.0404063	0.0220788	0.0918215	0.0614723
	P02671	28	26	Fibrinogen alpha chain OS=Homo sapiens GN=FGA PE=1 SV=2	0.45751	0.367262	0.429567	0.389944	0.412947	0.348279	0.0346641	0.0300167	0.011512	0.0105382	0.012743	0.00502649
	P02679	30	24	Fibrinogen gamma chain OS=Homo sapiens GN=FGG PE=1 SV=3	0.743283	0.578249	0.775489	0.816937	0.745853	0.749195	0.0454515	0.0659122	0.0127541	0.0617202	0.0081231	0.00253831
	P00736	25	22	Complement C1r subcomponent OS=Homo sapiens GN=C1R PE=1 SV=2	2.28434	2.23235	2.46312	2.37255	2.3829	2.41059	0.0293039	0.289813	0.109555	0.127815	0.0427652	0.0609619
	P01042	23	21	Kininogen-1 OS=Homo sapiens GN=KNG1 PE=1 SV=2	1.53495	1.51423	1.3057	0.939766	1.62196	1.18937	0.0852319	0.0614477	0.138326	0.232236	0.0806756	0.0446232
	P02774	23	21	Vitamin D-binding protein OS=Homo sapiens GN=GC PE=1 SV=1	1.2872	1.35044	1.38437	1.05313	1.3826	1.3344	0.0234856	0.0641455	0.0369094	0.293158	0.0727158	0.0662852
	P06727	23	20	Apolipoprotein A-IV OS=Homo sapiens GN=APOA4 PE=1 SV=3	0.596953	0.537705	0.535185	0.471966	0.409318	0.386787	0.105499	0.0637663	0.0233289	0.012099	0.00574788	0.0206816
	P02649	22	20	Apolipoprotein E OS=Homo sapiens GN=APOE PE=1 SV=1	0.290445	0.260339	0.313194	0.320654	0.240306	0.237431	0.0345067	0.0188006	0.00749023	0.00684283	0.00609167	0.00291466
	P02647	20	19	Apolipoprotein A-I OS=Homo sapiens GN=APOA1 PE=1 SV=1	1.02207	0.888931	1.13803	0.900673	0.930089	1.0264	0.214249	0.145677	0.0177095	0.0138362	0.00875537	0.0187247
	P09871	20	18	Complement C1s subcomponent OS=Homo sapiens GN=C1S PE=1 SV=1	0.394617	0.33113	0.343684	0.272334	0.236961	0.194232	0.00397143	0.0277927	0.00366568	0.00533708	0.00791741	0.00250618
	P10909	19	18	Clusterin OS=Homo sapiens GN=CLU PE=1 SV=1	0.455737	0.463346	0.50732	0.454041	0.612991	0.500932	0.027502	0.039493	0.0182461	0.00453069	0.0120413	0.00476029
	P01009	20	17	Alpha-1-antitrypsin OS=Homo sapiens GN=SERPINA1 PE=1 SV=3	0.633625	0.597385	0.758913	0.779087	0.733176	0.72387	0.144248	0.140854	0.0157285	0.0181153	0.0130906	0.0250875
	P00747	19	17	Plasminogen OS=Homo sapiens GN=PLG PE=1 SV=2	0.308335	0.310581	0.343173	0.296357	0.316343	0.314295	0.0164171	0.016604	0.0167169	0.0154014	0.0109734	0.0199938
	P02790	20	16	Hemopexin OS=Homo sapiens GN=HPX PE=1 SV=2	0.635677	0.621895	0.69812	0.660662	0.708592	0.747743	0.0791889	0.0246289	0.00936495	0.0211281	0.0178162	0.0220038
	P00738	26	15	Haptoglobin OS=Homo sapiens GN=HP PE=1 SV=1	0.680031	0.582681	0.632492	0.670056	0.546436	0.562786	0.0422941	0.0583907	0.0161994	0.0172101	0.00631426	0.01013
	P02788	18	15	Lactotransferrin OS=Homo sapiens GN=LTF PE=1 SV=6	0.0774962	0.06871	0.0840807	0.0772296	0.0687945	0.0395381	0.0042271	0.0031829	0.00238008	0.000756458	0.000559366	0.0010909
	P01011	17	15	Alpha-1-antichymotrypsin OS=Homo sapiens GN=SERPINA3 PE=1 SV=2	0.743118	0.943831	0.781764	0.893465	1.1588	1.15353	0.123888	0.256083	0.00657205	0.02477	0.0344047	0.0333304
	P06396	16	14	Gelsolin OS=Homo sapiens GN=GSN PE=1 SV=1	0.0867196	0.0633679	0.0533543	0.0510082	0.0440182	0.0418113	0.00352407	0.0208766	0.00499633	0.00240853	0.00111012	0.00117839
	P08603	17	13	Complement factor H OS=Homo sapiens GN=CFH PE=1 SV=4	0.113687	0.106611	0.0991482	0.100798	0.0878737	0.100796	0.0241983	0.0296878	0.00271308	0.00219151	0.00549704	0.0048767
	P02749	15	13	Beta-2-glycoprotein 1 OS=Homo sapiens GN=APOH PE=1 SV=3	1.6289	1.67903	1.67952	0.344103	2.15535	2.12698	0.86331	0.803582	0.0534307	0.0205436	0.202501	0.141737
	P05155	16	12	Plasma protease C1 inhibitor OS=Homo sapiens GN=SERPING1 PE=1 SV=2	0.516333	0.340231	0.448273	0.381795	0.21762	0.198069	0.150923	0.098659	0.0185751	0.0177862	0.00518335	0.00536592
	P00751	16	12	Complement factor B OS=Homo sapiens GN=CFB PE=1 SV=2	0.0816294	0.07804	0.0836658	0.0768545	0.0650507	0.0598089	0.0076123	0.00474749	0.00447769	0.00490125	0.00267016	0.00295638
	P25311	14	12	Zinc-alpha-2-glycoprotein OS=Homo sapiens GN=AZGP1 PE=1 SV=2	1.55793	1.68331	1.52391	1.61265	1.76335	1.65545	0.0893766	0.142503	0.013688	0.0442435	0.0247773	0.11873
	P03952	14	12	Plasma kallikrein OS=Homo sapiens GN=KLKB1 PE=1 SV=1	0.185372	0.0500685	0.0426332	0.0347758	0.0322455	0.025023	0.0509071	0.0166574	0.000979579	0.000943445	0.00216528	0.00179062
	P02746	13	12	Complement C1q subcomponent subunit B OS=Homo sapiens GN=C1QB PE=1 SV=3	1.72514	1.35092	1.39476	1.02934	0.525797	0.506529	0.0631947	0.142738	0.0139248	0.017945	0.0505725	0.018788
	P03951	13	12	Coagulation factor XI OS=Homo sapiens GN=F11 PE=1 SV=1	0.359464	0.35435	0.366165	0.323247	0.321947	0.341115	0.0113021	0.0345852	0.0149805	0.0515603	0.0482625	0.0796755
	P04196	13	12	Histidine-rich glycoprotein OS=Homo sapiens GN=HRG PE=1 SV=1	0.167761	0.0876005	0.0881682	0.0711569	0.148297	0.129065	0.00648256	0.00798661	0.00212929	0.00219373	0.00847716	0.00365832
	P19823	13	12	Inter-alpha-trypsin inhibitor heavy chain H2 OS=Homo sapiens GN=ITIH2 PE=1 SV=2	0.157047	0.116704	0.121547	0.125899	0.118877	0.123789	0.0229166	0.0106459	0.00310461	0.00172105	0.00131927	0.00130971
	P43652	12	11	Afamin OS=Homo sapiens GN=AFM PE=1 SV=1	0.137941	0.134569	0.131107	0.145411	0.165277	0.148946	0.0316811	0.0154957	0.00242504	0.00748317	0.00136276	0.00233493
	P01871	25	10	Ig mu chain C region OS=Homo sapiens GN=IGHM PE=1 SV=3	2.16752	1.37287	1.62026	1.3602	0.905948	0.808801	0.0677018	0.0452932	0.0259269	0.0874679	0.0105306	0.0105227
	P20742	22	10	Pregnancy zone protein OS=Homo sapiens GN=PZP PE=1 SV=4	0.154889	0.142219	0.204798	0.0990647	0.174272	0.153227	0.0732384	0.0703842	0.00774348	0.00506083	0.00395265	0.00368879
	P02765	12	10	Alpha-2-HS-glycoprotein OS=Homo sapiens GN=AHSG PE=1 SV=1	0.505198	0.541514	0.577341	0.480418	0.641489	0.591234	0.0589664	0.0542706	0.00405257	0.0268213	0.0279321	0.00548075
	P04217	12	10	Alpha-1B-glycoprotein OS=Homo sapiens GN=A1BG PE=1 SV=4	0.123528	0.104876	0.145096	0.106861	0.14308	0.134701	0.049991	0.0397707	0.000873502	0.00618546	0.00414491	0.00175003
	P27169	10	10	Serum paraoxonase/arylesterase 1 OS=Homo sapiens GN=PON1 PE=1 SV=3	0.255689	0.289537	0.318939	0.307717	0.324124	0.311143	0.013611	0.037382	0.00417588	0.00832082	0.0153046	0.0110895
	P02743	10	9	Serum amyloid P-component OS=Homo sapiens GN=APCS PE=1 SV=2	0.584858	0.784926	0.389451	0.697157	0.231917	0.201825	0.0346977	0.0134511	0.00953592	0.0151427	0.0106776	0.00244914
	P02766	9	9	Transthyretin OS=Homo sapiens GN=TTR PE=1 SV=1	0.397403	0.352816	0.420738	0.414275	0.445969	0.437238	0.0128741	0.0115566	0.0110317	0.0207133	0.00865452	0.00582894
	O43866	10	8	CD5 antigen-like OS=Homo sapiens GN=CD5L PE=1 SV=1	0.224067	0.152741	0.173465	0.149732	0.125548	0.103045	0.00604601	0.00252358	0.00582635	0.00437359	0.0044703	0.00675676
	P01834	8	8	Ig kappa chain C region OS=Homo sapiens GN=IGKC PE=1 SV=1	7.27414	5.4206	5.93273	6.02911	4.397	4.41262	0.111806	0.0825429	0.221257	0.0956006	0.0434099	0.0924157
	P02763	12	7	Alpha-1-acid glycoprotein 1 OS=Homo sapiens GN=ORM1 PE=1 SV=1	0.435843	0.477884	0.499014	0.464834	0.544274	0.479522	0.0215464	0.0206891	0.0354442	0.011808	0.0214847	0.010097
	P00734	10	7	Prothrombin OS=Homo sapiens GN=F2 PE=1 SV=2	0.109977	0.100196	0.107197	0.090653	0.133664	0.107499	0.00413853	0.000457863	0.00190529	0.00376993	0.000956344	0.00228582
	P0C0L5	58	6	Complement C4-B OS=Homo sapiens GN=C4B PE=1 SV=2	0.212789	0.21128	0.214354	0.211819	0.237222	0.245632	0.0292303	0.00842248	0.00235478	0.00894196	0.00903561	0.00331065
	P63261;P60709	20	6	Actin, cytoplasmic 2 OS=Homo sapiens GN=ACTG1 PE=1 SV=1	0.242326	0.201246	0.232321	0.21455	0.192158	0.191613	0.0429087	0.0282731	0.0116356	0.0101561	0.00776807	0.0106411
	P01861	12	6	Ig gamma-4 chain C region OS=Homo sapiens GN=IGHG4 PE=1 SV=1	0.258781	0.220082	0.249297	0.257698	0.18545	0.205536	0.0063376	0.0145212	0.00483816	0.0106574	0.00766801	0.00723655
	P19652	9	6	Alpha-1-acid glycoprotein 2 OS=Homo sapiens GN=ORM2 PE=1 SV=2	0.135913	0.160242	0.170831	0.173613	0.212981	0.20289	0.00407674	0.00525614	0.0059763	0.0029667	0.0152758	0.00940548
	P02747	7	6	Complement C1q subcomponent subunit C OS=Homo sapiens GN=C1QC PE=1 SV=3	1.03436	0.829064	1.05507	0.890218	0.255492	0.216718	0.135398	0.0717512	0.010268	0.0100341	0.00804536	0.00553359
	P02745	7	6	Complement C1q subcomponent subunit A OS=Homo sapiens GN=C1QA PE=1 SV=2	0.739335	0.495343	0.586069	0.443724	0.169734	0.135895	0.0251149	0.00336526	0.0190036	0.0260028	0.00388781	0.00724339
	A5A3E0	28	5	POTE ankyrin domain family member F OS=Homo sapiens GN=POTEF PE=1 SV=2	0.46329	0.399004	0.53066	0.161882	0.404389	0.315879	0.257282	0.218967	0.0126253	0.000884679	0.142589	0.0544143
	P00739	15	5	Haptoglobin-related protein OS=Homo sapiens GN=HPR PE=2 SV=2	0.224961	0.242437	0.25863	0.398529	0.279674	0.353901	0.00918443	0.00648491	0.00762054	0.014642	0.00219207	0.00561925
	P01857	13	5	Ig gamma-1 chain C region OS=Homo sapiens GN=IGHG1 PE=1 SV=1	5.11779	4.02233	4.18426	4.72461	3.13528	3.53807	0.461682	0.307059	0.238814	0.0925554	0.0492615	0.131487
	Q562R1	11	5	Beta-actin-like protein 2 OS=Homo sapiens GN=ACTBL2 PE=1 SV=2	0.0904904	0.0885068	0.0728811	0.064368	0.0702319	0.0696638	0.0342168	0.0383089	0.0023206	0.000697072	0.0010063	0.00404658
	P04004	7	5	Vitronectin OS=Homo sapiens GN=VTN PE=1 SV=1	0.140009	0.136634	0.134228	0.118559	0.155506	0.126464	0.00960106	0.0263782	0.00138945	0.00293271	0.00440874	0.00115362
	P02760	5	5	Protein AMBP OS=Homo sapiens GN=AMBP PE=1 SV=1	0.095109	0.0857491	0.0922555	0.0831209	0.100712	0.0837884	0.00374309	0.00280334	0.00146337	0.00193124	0.00190101	0.00568529
	P04406	5	5	Glyceraldehyde-3-phosphate dehydrogenase OS=Homo sapiens GN=GAPDH PE=1 SV=3	0.0964736	0.110999	0.0526991	0.0474903	0.0567091	0.0552765	0.0799496	0.107417	0.000240368	0.00403324	0.00332262	0.0024674
	P01876	13	4	Ig alpha-1 chain C region OS=Homo sapiens GN=IGHA1 PE=1 SV=2	1.28311	1.00687	1.01912	1.08866	0.820277	0.870145	0.0796783	0.0722774	0.0263068	0.0209891	0.0160426	0.00402583
	P01859	10	4	Ig gamma-2 chain C region OS=Homo sapiens GN=IGHG2 PE=1 SV=2	1.76936	1.66589	1.75551	2.35705	1.56602	1.9836	0.15627	0.13088	0.0258004	0.0376314	0.0409477	0.0529574
	B9A064;P0CG04	9	4	Immunoglobulin lambda-like polypeptide 5 OS=Homo sapiens GN=IGLL5 PE=2 SV=2	1.44999	1.22394	1.23664	1.20043	1.05662	1.04618	0.106142	0.0512855	0.031674	0.0157669	0.0225206	0.0198553
	Q9NW61	4	4	Pleckstrin homology domain-containing family J member 1 OS=Homo sapiens GN=PLEKHJ1 PE=1 SV=1	0.0265136	0.0254651	0.0242908	0.0280094	0.0244805	0.0240184	0.0029231	0.00723949	0.00157935	0.00340681	0.00217785	0.00112412
	Q6S8J3	28	3	POTE ankyrin domain family member E OS=Homo sapiens GN=POTEE PE=2 SV=3	0.107938	0.0921819	0.0957817	0.0772319	0.0889331	0.0775727	0.00353976	0.00287076	0.0023164	0.00687231	0.00361758	0.00287055
	P62736;P68032;P68133	17	3	Actin, aortic smooth muscle OS=Homo sapiens GN=ACTA2 PE=1 SV=1	2.03725	2.09913	1.84249	1.63769	2.45511	2.03096	0.261549	0.0317147	0.0888525	0.00927399	0.0831797	0.174023
	P04220	17	3	Ig mu heavy chain disease protein OS=Homo sapiens PE=1 SV=1	0.466725	0.293693	0.341927	0.276378	0.193119	0.173666	0.0244934	0.00810808	0.00286584	0.0145618	0.0012825	0.00111249
	P36955	4	3	Pigment epithelium-derived factor OS=Homo sapiens GN=SERPINF1 PE=1 SV=4	0.129065	0.127412	0.138591	0.125668	0.177477	0.160277	0.00903408	0.0257744	0.00206565	0.00215075	0.00326536	0.00580418
	P30307	4	3	M-phase inducer phosphatase 3 OS=Homo sapiens GN=CDC25C PE=1 SV=2	0.0314349	0.0195693	0.0279141	0.0168328	0.011868	0.0111064	0.012364	0.0118977	0.00218356	0.00440278	0.00609474	0.0054444
	P02748	3	3	Complement component C9 OS=Homo sapiens GN=C9 PE=1 SV=2	0.0801618	0.0787145	0.0881526	0.0702143	0.0774912	0.0699623	0.0133883	0.0040624	0.00268195	0.00335649	0.00138787	0.00271909
	P05090	3	3	Apolipoprotein D OS=Homo sapiens GN=APOD PE=1 SV=1	0.144079	0.103095	0.111529	0.0908469	0.0670138	0.0595518	0.0294925	0.0120289	0.00119629	0.0027672	0.00651011	0.00525641
	P10809	3	3	60 kDa heat shock protein, mitochondrial OS=Homo sapiens GN=HSPD1 PE=1 SV=2	0.0576624	0.0500347	0.0471093	0.0368112	0.0442922	0.0367534	0.00273569	0.00395857	0.00561095	0.00420783	0.00273654	0.00380268
	Q9H2S5	3	3	RING finger protein 39 OS=Homo sapiens GN=RNF39 PE=2 SV=2	0.056828	0.0546246	0.0459585	0.0325875	0.0411685	0.0338849	0.0203886	0.0124008	0.00271464	0.0019912	0.00209567	0.00230274
	Q9NY27	3	3	Serine/threonine-protein phosphatase 4 regulatory subunit 2 OS=Homo sapiens GN=PPP4R2 PE=1 SV=3	0.0386128	0.0281234	0.034813	0.0209673	0.0295152	0.0228777	0.00309735	0.000879057	0.00237617	0.00168915	0.00130609	0.00137396
	P0C0L4	54	2	Complement C4-A OS=Homo sapiens GN=C4A PE=1 SV=2	0.121928	0.121063	0.122825	0.121372	0.135928	0.140747	0.016749	0.00482608	0.00134929	0.00512374	0.0051774	0.001897
	P01860	16	2	Ig gamma-3 chain C region OS=Homo sapiens GN=IGHG3 PE=1 SV=2	0.657972	0.495146	0.526568	0.498169	0.33101	0.354886	0.0749815	0.0502451	0.0125623	0.0261457	0.00851242	0.00054691
	P01877	10	2	Ig alpha-2 chain C region OS=Homo sapiens GN=IGHA2 PE=1 SV=3	0.0963631	0.0823365	0.0845022	0.0795375	0.0879379	0.0768051	0.00558893	0.001996	0.00159966	0.00398714	0.00361474	0.00231978
	P0CG39	8	2	POTE ankyrin domain family member J OS=Homo sapiens GN=POTEJ PE=3 SV=1	0.105642	0.0831237	0.110129	0.0833312	0.0295987	0.0239741	0.0123031	0.00759649	0.00166242	0.00266814	0.00301616	0.00106182
	P0CF74;A0M8Q6	6	2	Ig lambda-6 chain C region OS=Homo sapiens GN=IGLC6 PE=4 SV=1	0.20154	0.169426	0.186995	0.176093	0.163804	0.164039	0.00859559	0.0148477	0.00489782	0.00279149	0.00304428	0.00225314
	P00748	4	2	Coagulation factor XII OS=Homo sapiens GN=F12 PE=1 SV=3	0.067406	0.0375148	0.0482956	0.026781	0.0475004	0.0342677	0.0388427	0.00897694	0.00206279	0.00180452	0.00415881	0.00338316
	O43752	3	2	Syntaxin-6 OS=Homo sapiens GN=STX6 PE=1 SV=1	0.48591	0.494874	0.444745	0.461043	0.444779	0.451762	0.0685272	0.0822125	0.0175006	0.023629	0.00943551	0.0158497
	P01591	3	2	Immunoglobulin J chain OS=Homo sapiens GN=JCHAIN PE=1 SV=4	0.0398769	0.0213164	0.024055	0.0265	0.0117816	0.0111093	0.0186155	0.00163037	0.0032133	0.00101085	0.000151483	0.00124902
	P01619	3	2	Immunoglobulin kappa variable 3-20 OS=Homo sapiens GN=IGKV3-20 PE=1 SV=2	0.0187742	0.0134371	0.0149408	0.0132432	0.00933693	0.00852936	0.0013249	0.000745337	0.000115766	0.00223439	0.00103845	0.000381105
	Q6MZM0	2	2	Hephaestin-like protein 1 OS=Homo sapiens GN=HEPHL1 PE=2 SV=2	0.0752469	0.09219	0.102549	0.00559141	0.0768145	0.0472053	0.00331193	0.0270754	0.0015315	0.00365006	0.0164549	0.00644561
	O43680	2	2	Transcription factor 21 OS=Homo sapiens GN=TCF21 PE=2 SV=2	0.0533976	0.0629939	0.0900069	0.0708282	0.0681648	0.0572977	0.0160656	0.0350224	0.00616032	0.00623208	0.0214081	0.00635588
	P01700	2	2	Immunoglobulin lambda variable 1-47 OS=Homo sapiens GN=IGLV1-47 PE=1 SV=2	0.0849024	0.0750934	0.0848585	0.0726763	0.0659688	0.0570396	0.0031072	0.0137097	0.00375911	0.0045939	0.00153215	0.00323743
	P01824	2	2	Immunoglobulin heavy variable 4-39 OS=Homo sapiens GN=IGHV4-39 PE=1 SV=2	0.108236	0.0852133	0.0928009	0.0719182	0.0608632	0.0514262	0.00584242	0.00606005	0.00185375	0.0106475	0.00533147	0.00513776
	O95219	2	2	Sorting nexin-4 OS=Homo sapiens GN=SNX4 PE=1 SV=1	0.0579098	0.0490977	0.0616396	0.0443423	0.0359377	0.0350668	0.00416658	0.00138862	0.00505886	0.00255454	0.00350197	0.0015342
	O75594	2	2	Peptidoglycan recognition protein 1 OS=Homo sapiens GN=PGLYRP1 PE=1 SV=1	0.0190923	0.0231736	0.0223293	0.00438424	0.0308185	0.0177685	0.00792695	0.00108029	0.000637979	0.000666031	0.00157617	0.00240125
	Q96DA2	2	2	Ras-related protein Rab-39B OS=Homo sapiens GN=RAB39B PE=1 SV=1	0.0417877	0.0358914	0.0382484	0.0319183	0.0260482	0.0200169	0.00243698	0.000474901	0.000233431	0.00118432	0.00182843	0.00165296
	P31151	2	2	Protein S100-A7 OS=Homo sapiens GN=S100A7 PE=1 SV=4	0.0510502	0.0369975	0.0413075	0.0229528	0.0233388	0.012828	0.00667137	0.00678359	0.00626772	0.00760356	0.000793095	0.00151581
	Q15493	2	2	Regucalcin OS=Homo sapiens GN=RGN PE=1 SV=1	0.0166961	0.0112731	0.0155171	0.0202376	0.0232295	0.0213849	0.00133652	0.00579869	0.000659597	0.000841495	0.000698208	0.00136925
	Q96PD5	2	2	N-acetylmuramoyl-L-alanine amidase OS=Homo sapiens GN=PGLYRP2 PE=1 SV=1	0.0248879	0.0228445	0.0249946	0.0195051	0.0224327	0.0193385	0.000858447	0.00163503	0.00104022	0.00230122	0.000832346	0.00179154
	P20851	2	2	C4b-binding protein beta chain OS=Homo sapiens GN=C4BPB PE=1 SV=1	0.0186304	0.0152477	0.0178346	0.00833589	0.0132546	0.00499729	0.00363691	0.00563656	0.00208073	0.00215922	0.00158615	0.000831774

## Sheet: PL adsorbed Proteins
					Mean - Identified Proteins in % (n=3)						Standard Deviation
	Accession	Peptide count	Unique peptides	Description	HA/TCP-1	HA/TCP-2	HA/TCP-3	HA/TCP-4	β-TCP-1	β-TCP-2	HA/TCP-1	HA/TCP-2	HA/TCP-3	HA/TCP-4	β-TCP-1	β-TCP-2
	P04114	142	109	Apolipoprotein B-100 OS=Homo sapiens GN=APOB PE=1 SV=2	0.789532	0.757511	0.839033	0.788798	0.55158	0.596269	0.0224303	0.0188706	0.00977488	0.0357907	0.00891912	0.0175044
	P35579	126	89	Myosin-9 OS=Homo sapiens GN=MYH9 PE=1 SV=4	1.17467	1.25172	1.22059	1.14387	2.9149	2.16734	0.0851586	0.00927359	0.0300779	0.0504305	0.0135618	0.217441
	P21333	89	78	Filamin-A OS=Homo sapiens GN=FLNA PE=1 SV=4	1.68183	1.6863	2.06235	1.4766	2.39159	2.6829	0.0855811	0.097349	0.0258222	0.0918634	0.136656	0.0683807
	Q9Y490	85	68	Talin-1 OS=Homo sapiens GN=TLN1 PE=1 SV=3	0.977942	1.07224	0.985654	0.843814	0.762033	0.948158	0.233134	0.0426586	0.0338918	0.1283	0.0453695	0.0285252
	P01024	79	64	Complement C3 OS=Homo sapiens GN=C3 PE=1 SV=2	2.14999	2.35212	2.85976	2.47199	2.27493	2.4351	0.0480467	0.126222	0.0560177	0.0276911	0.0313379	0.0345953
	P02768	65	46	Serum albumin OS=Homo sapiens GN=ALB PE=1 SV=2	20.722	23.0803	25.068	26.5529	24.8831	22.9868	0.130903	0.226932	0.242114	0.604047	0.629273	0.441617
	P01023	55	41	Alpha-2-macroglobulin OS=Homo sapiens GN=A2M PE=1 SV=3	0.591642	0.800248	0.707487	0.781766	0.671485	0.656706	0.022573	0.0149608	0.0280602	0.0398631	0.0408137	0.0296789
	P18206	46	40	Vinculin OS=Homo sapiens GN=VCL PE=1 SV=4	0.663976	0.866584	0.802578	0.775005	0.921545	0.936686	0.0341384	0.00497067	0.0165303	0.0335377	0.01602	0.0225131
	P02751	46	37	Fibronectin OS=Homo sapiens GN=FN1 PE=1 SV=4	0.430385	0.488893	0.406697	0.386139	0.453482	0.437161	0.0203304	0.013325	0.0321919	0.0154486	0.0111296	0.00113044
	P02787	46	36	Serotransferrin OS=Homo sapiens GN=TF PE=1 SV=3	1.29184	1.28913	1.30695	1.30976	1.68856	1.42816	0.15036	0.0278993	0.0362301	0.0561225	0.225697	0.0514967
	P02675	33	30	Fibrinogen beta chain OS=Homo sapiens GN=FGB PE=1 SV=2	0.538756	0.713581	0.590025	0.671432	0.730003	0.727751	0.0421827	0.0384283	0.00793033	0.0330302	0.0180956	0.00900663
	P04003	35	29	C4b-binding protein alpha chain OS=Homo sapiens GN=C4BPA PE=1 SV=2	1.5586	1.08342	1.08077	0.880225	0.838148	0.960028	0.251984	0.00837404	0.0170554	0.0733553	0.0131544	0.0189259
	P07996	35	27	Thrombospondin-1 OS=Homo sapiens GN=THBS1 PE=1 SV=2	1.21916	0.639193	1.37869	1.02794	0.920557	1.54925	0.134418	0.0588815	0.167738	0.113675	0.133465	0.139627
	P02774	30	26	Vitamin D-binding protein OS=Homo sapiens GN=GC PE=1 SV=1	1.05127	1.14328	1.29921	1.15989	0.986925	0.99202	0.0633689	0.0225212	0.0194274	0.0161191	0.0217944	0.0241557
	P08514	34	25	Integrin alpha-IIb OS=Homo sapiens GN=ITGA2B PE=1 SV=3	1.52724	1.41516	1.25034	1.72717	1.71334	1.59744	0.152173	0.0458803	0.0543338	0.129363	0.0465037	0.050305
	P00450	33	23	Ceruloplasmin OS=Homo sapiens GN=CP PE=1 SV=1	0.460916	0.319523	0.27197	0.280677	0.260378	0.274114	0.0276954	0.0103027	0.0219092	0.00872194	0.00925734	0.00398003
	P02671	26	23	Fibrinogen alpha chain OS=Homo sapiens GN=FGA PE=1 SV=2	1.04541	1.1023	1.13505	1.225	1.27188	1.22579	0.0647595	0.0126371	0.0266603	0.0264859	0.0662319	0.0530453
	P00747	24	22	Plasminogen OS=Homo sapiens GN=PLG PE=1 SV=2	3.5966	6.1913	5.14725	4.87712	1.49466	1.97639	1.04643	0.102623	0.186869	0.299883	0.12738	0.226314
	P02679	24	20	Fibrinogen gamma chain OS=Homo sapiens GN=FGG PE=1 SV=3	0.541624	0.54182	0.45765	0.491579	0.614333	0.534421	0.0334155	0.00849214	0.0308932	0.0549606	0.0327168	0.0165428
	P03952	24	20	Plasma kallikrein OS=Homo sapiens GN=KLKB1 PE=1 SV=1	0.278553	0.169551	0.132846	0.143711	0.229596	0.239022	0.0326367	0.0109482	0.00373338	0.00583876	0.00114466	0.00625393
	Q86UX7	23	20	Fermitin family homolog 3 OS=Homo sapiens GN=FERMT3 PE=1 SV=1	0.311911	0.255103	0.211088	0.231939	0.280879	0.266358	0.00562028	0.00859776	0.00442647	0.00115985	0.00724768	0.0172004
	P08603	25	19	Complement factor H OS=Homo sapiens GN=CFH PE=1 SV=4	1.69614	1.75363	2.0659	1.39723	1.33615	1.5625	0.147886	0.195851	0.195295	0.0959003	0.0744042	0.0658088
	P00736	22	19	Complement C1r subcomponent OS=Homo sapiens GN=C1R PE=1 SV=2	1.69762	2.11047	2.39803	2.54217	2.49885	2.28916	0.0629295	0.0170688	0.0718125	0.00512644	0.150912	0.0106386
	P01009	22	19	Alpha-1-antitrypsin OS=Homo sapiens GN=SERPINA1 PE=1 SV=3	0.399327	0.502844	0.464928	0.486384	0.514017	0.482974	0.0595563	0.00977878	0.0268647	0.0213838	0.010769	0.0150462
	P05106	21	18	Integrin beta-3 OS=Homo sapiens GN=ITGB3 PE=1 SV=2	0.563593	0.780429	0.761907	0.533309	0.700899	0.670282	0.0390642	0.0332515	0.0302686	0.290826	0.017803	0.0160441
	P01042	20	18	Kininogen-1 OS=Homo sapiens GN=KNG1 PE=1 SV=2	0.794403	0.852365	0.951678	1.02237	0.826351	1.1929	0.104122	0.0455131	0.0478932	0.287314	0.0275135	0.0674785
	P06396	23	17	Gelsolin OS=Homo sapiens GN=GSN PE=1 SV=1	0.201716	0.174245	0.195891	0.164826	0.296219	0.28526	0.0202688	0.010667	0.0157538	0.0123127	0.0111993	0.00984707
	P35580	40	16	Myosin-10 OS=Homo sapiens GN=MYH10 PE=1 SV=3	2.96761	3.38738	3.62391	3.45955	2.65018	2.71791	0.220321	0.0555786	0.0844822	0.0887959	0.119816	0.0375882
	Q7Z406	39	15	Myosin-14 OS=Homo sapiens GN=MYH14 PE=1 SV=2	0.665201	0.982097	0.498132	0.574776	0.779914	0.918166	0.256906	0.0711888	0.0195323	0.0841524	0.0494676	0.0436036
	P02790	15	14	Hemopexin OS=Homo sapiens GN=HPX PE=1 SV=2	0.480437	0.407069	0.674286	0.681252	0.620432	0.597295	0.111674	0.0368495	0.0376114	0.0851422	0.0226145	0.037104
	P09871	15	14	Complement C1s subcomponent OS=Homo sapiens GN=C1S PE=1 SV=1	0.329233	0.32668	0.329705	0.372165	0.195729	0.177181	0.047798	0.00448526	0.0519781	0.0321278	0.00537393	0.00383951
	P35749	36	13	Myosin-11 OS=Homo sapiens GN=MYH11 PE=1 SV=3	0.635357	0.588803	0.666336	0.579153	0.925582	0.969537	0.149749	0.0570359	0.141474	0.0844965	0.089817	0.0832338
	P00738	30	13	Haptoglobin OS=Homo sapiens GN=HP PE=1 SV=1	0.909777	0.94483	0.897792	0.881922	0.777518	0.764539	0.016181	0.00455193	0.0284792	0.0282449	0.0406764	0.0186957
	P02647	18	13	Apolipoprotein A-I OS=Homo sapiens GN=APOA1 PE=1 SV=1	0.613714	0.396291	0.33706	0.407676	0.763374	0.588235	0.0855309	0.0277047	0.0383723	0.0304465	0.0563875	0.00802289
	P03951	15	13	Coagulation factor XI OS=Homo sapiens GN=F11 PE=1 SV=1	0.266959	0.206804	0.185397	0.210652	0.233065	0.213389	0.0286562	0.00234127	0.00474368	0.00776891	0.00756373	0.0040234
	P00751	15	13	Complement factor B OS=Homo sapiens GN=CFB PE=1 SV=2	0.114309	0.0947136	0.0932148	0.0877256	0.12721	0.173198	0.014151	0.0015111	0.00638017	0.00360482	0.0159891	0.00513948
	P00488	21	12	Coagulation factor XIII A chain OS=Homo sapiens GN=F13A1 PE=1 SV=4	0.237321	0.261478	0.261528	0.226308	0.297782	0.352409	0.0592012	0.0143196	0.00367796	0.0606544	0.023162	0.00950458
	P10909	19	12	Clusterin OS=Homo sapiens GN=CLU PE=1 SV=1	0.482721	0.331671	0.532987	0.556346	0.431358	0.43136	0.140605	0.109008	0.0302797	0.00558403	0.0218569	0.00679573
	P02748	17	12	Complement component C9 OS=Homo sapiens GN=C9 PE=1 SV=2	0.267965	0.251504	0.27303	0.291182	0.272752	0.286327	0.0106915	0.020389	0.00831373	0.0741266	0.0156747	0.00311605
	P26038;P35241	16	12	Moesin OS=Homo sapiens GN=MSN PE=1 SV=3	0.326545	0.345896	0.39682	0.313966	0.246987	0.3896	0.023753	0.00808254	0.00869419	0.0100839	0.122548	0.0171559
	P01011	14	12	Alpha-1-antichymotrypsin OS=Homo sapiens GN=SERPINA3 PE=1 SV=2	0.42408	0.421979	0.501298	0.404149	0.64651	0.763656	0.00383589	0.0233441	0.00728764	0.0220385	0.0336331	0.0349586
	P01876;P01877	13	12	Ig alpha-1 chain C region OS=Homo sapiens GN=IGHA1 PE=1 SV=2	1.00334	1.02069	0.912156	0.994158	1.03864	1.03922	0.0604985	0.0171786	0.0567856	0.0070132	0.0133053	0.0227353
	P23284	12	12	Peptidyl-prolyl cis-trans isomerase B OS=Homo sapiens GN=PPIB PE=1 SV=2	0.209015	0.195964	0.224707	0.178304	0.225159	0.250836	4.83486e-05	0.00428691	0.0049071	0.0677909	0.0148095	0.00670159
	P02749	16	11	Beta-2-glycoprotein 1 OS=Homo sapiens GN=APOH PE=1 SV=3	0.678492	0.255179	0.268569	0.333545	0.372991	0.423381	0.0170206	0.0162146	0.00661279	0.0151777	0.0134914	0.0294973
	P05155	14	11	Plasma protease C1 inhibitor OS=Homo sapiens GN=SERPING1 PE=1 SV=2	0.792168	0.585774	0.51597	0.583303	0.352417	0.360336	0.0906062	0.0390292	0.0138731	0.0583226	0.00945622	0.0120603
	P01871	25	10	Ig mu chain C region OS=Homo sapiens GN=IGHM PE=1 SV=3	2.50109	1.94909	1.90401	2.20409	1.69982	1.68987	0.0389037	0.196852	0.0418643	0.028876	0.0300561	0.0437298
	Q9Y4G6	25	10	Talin-2 OS=Homo sapiens GN=TLN2 PE=1 SV=4	0.504263	0.510656	0.495549	0.588058	1.02561	0.854997	0.0623536	0.0147274	0.0412051	0.123079	0.0326848	0.044226
	P63104	14	10	14-3-3 protein zeta/delta OS=Homo sapiens GN=YWHAZ PE=1 SV=1	0.438099	0.460791	0.439334	0.462574	0.610999	0.661334	0.0165683	0.00618562	0.0176226	0.0206059	0.0438413	0.0239718
	P25311	12	10	Zinc-alpha-2-glycoprotein OS=Homo sapiens GN=AZGP1 PE=1 SV=2	0.431785	0.429884	0.440586	0.420333	0.497602	0.547301	0.0241025	0.00889649	0.023325	0.011828	0.00190824	0.0116874
	P19823	12	10	Inter-alpha-trypsin inhibitor heavy chain H2 OS=Homo sapiens GN=ITIH2 PE=1 SV=2	1.14144	0.282611	0.318302	0.348629	0.138393	0.184399	0.084763	0.00491375	0.00906711	0.0108421	0.00684078	0.0295556
	P00748	13	9	Coagulation factor XII OS=Homo sapiens GN=F12 PE=1 SV=3	0.703982	0.255193	0.208929	0.266256	0.065564	0.0746772	0.0810212	0.00980127	0.0097601	0.0345456	0.00326903	0.00684026
	P14618	12	9	Pyruvate kinase PKM OS=Homo sapiens GN=PKM PE=1 SV=4	0.981862	0.816513	1.06985	0.894325	0.819416	0.95513	0.116564	0.0250423	0.105906	0.0177786	0.0205734	0.00613445
	P07737	12	9	Profilin-1 OS=Homo sapiens GN=PFN1 PE=1 SV=2	0.242003	0.256796	0.294775	0.306935	0.479994	0.595564	0.0477252	0.0634468	0.00806785	0.0116219	0.133207	0.00965503
	P02649	12	9	Apolipoprotein E OS=Homo sapiens GN=APOE PE=1 SV=1	0.16949	0.130906	0.123009	0.144982	0.215912	0.198846	0.0148429	0.00147076	0.00646974	0.00852188	0.00429242	0.0141767
	P02746	10	9	Complement C1q subcomponent subunit B OS=Homo sapiens GN=C1QB PE=1 SV=3	0.925676	0.831287	0.775328	0.858073	0.290224	0.328108	0.0227492	0.0528064	0.0625238	0.0103966	0.0210502	0.0137714
	P02743	10	9	Serum amyloid P-component OS=Homo sapiens GN=APCS PE=1 SV=2	0.842567	0.911859	0.205555	0.341506	0.17185	0.191996	0.12359	0.0328001	0.00973229	0.0191591	0.0115811	0.00969431
	P63261;P60709	31	8	Actin, cytoplasmic 2 OS=Homo sapiens GN=ACTG1 PE=1 SV=1	1.07438	1.7126	1.42763	1.71328	2.58152	2.20445	0.0633882	0.0840143	0.0409918	0.0596598	0.0834516	0.0255753
	P20742	17	8	Pregnancy zone protein OS=Homo sapiens GN=PZP PE=1 SV=4	0.141576	0.146281	0.154865	0.165989	0.169634	0.179816	0.00505909	0.000853266	0.00253581	0.00168553	0.0119852	0.00796288
	P60660	13	8	Myosin light polypeptide 6 OS=Homo sapiens GN=MYL6 PE=1 SV=2	0.169308	0.141469	0.126428	0.150259	0.733475	0.615086	0.0215436	0.00588101	0.00940599	0.0169898	0.0154233	0.0147915
	P02763	12	8	Alpha-1-acid glycoprotein 1 OS=Homo sapiens GN=ORM1 PE=1 SV=1	0.418932	0.498462	0.647032	0.540028	0.326802	0.349963	0.0803913	0.119876	0.00736815	0.153964	0.00891665	0.00666938
	P00734	11	8	Prothrombin OS=Homo sapiens GN=F2 PE=1 SV=2	0.987503	0.115334	0.126101	0.128084	0.173933	0.179821	0.0169737	0.00160655	0.00697249	0.00661712	0.0128387	0.0121672
	P04196	10	8	Histidine-rich glycoprotein OS=Homo sapiens GN=HRG PE=1 SV=1	0.837298	0.815271	0.781979	0.740445	0.850111	0.893289	0.057682	0.0127529	0.00727517	0.0244033	0.0327136	0.00849401
	P02765	10	8	Alpha-2-HS-glycoprotein OS=Homo sapiens GN=AHSG PE=1 SV=1	0.266835	0.267281	0.30132	0.297335	0.299168	0.372873	0.0563644	0.0212685	0.0166954	0.00840245	0.00813371	0.0107448
	P04004	8	8	Vitronectin OS=Homo sapiens GN=VTN PE=1 SV=1	1.17823	0.464375	0.468944	0.507564	0.580465	0.585713	0.102797	0.0173409	0.0138757	0.001969	0.0257471	0.0154213
	P02766	8	8	Transthyretin OS=Homo sapiens GN=TTR PE=1 SV=1	0.230777	0.28903	0.269553	0.306197	0.280418	0.346154	0.00665712	0.0224196	0.0161367	0.00385212	0.0192674	0.0310583
	P04406	9	7	Glyceraldehyde-3-phosphate dehydrogenase OS=Homo sapiens GN=GAPDH PE=1 SV=3	0.326657	0.380594	0.413803	0.420794	0.332518	0.393535	0.0206781	0.0268267	0.00517035	0.00593631	0.065014	0.0217821
	P06727	9	7	Apolipoprotein A-IV OS=Homo sapiens GN=APOA4 PE=1 SV=3	0.168569	0.0508349	0.0470415	0.0496659	0.0542676	0.0507387	0.0252024	0.00390657	0.00703407	0.00189175	0.00378604	0.00216324
	P67936;P09493	12	6	Tropomyosin alpha-4 chain OS=Homo sapiens GN=TPM4 PE=1 SV=3	0.194832	0.158323	0.15999	0.160566	0.268384	0.24225	0.00290805	0.00682052	0.00333542	0.00505045	0.0134223	0.00540271
	P27105	10	6	Erythrocyte band 7 integral membrane protein OS=Homo sapiens GN=STOM PE=1 SV=3	0.56378	0.597324	0.692562	0.627543	0.743399	0.83165	0.0283625	0.0217269	0.057622	0.0685167	0.0409262	0.00346772
	P14649	9	6	Myosin light chain 6B OS=Homo sapiens GN=MYL6B PE=1 SV=1	0.603673	0.54783	0.511642	0.449122	0.692218	0.7018	0.0206912	0.0171231	0.0171778	0.00911978	0.012258	0.0144933
	P16671	8	6	Platelet glycoprotein 4 OS=Homo sapiens GN=CD36 PE=1 SV=2	0.0764135	0.101088	0.0877366	0.106412	0.128039	0.125457	0.00629752	0.0186509	0.00259849	0.00173712	0.00634207	0.00602615
	O43866	8	6	CD5 antigen-like OS=Homo sapiens GN=CD5L PE=1 SV=1	0.13235	0.118451	0.101765	0.117637	0.116325	0.115765	0.0111692	0.00434331	0.00540235	0.00696035	0.0101761	0.00193191
	P02760	7	6	Protein AMBP OS=Homo sapiens GN=AMBP PE=1 SV=1	0.0626423	0.0679044	0.0601548	0.0634253	0.0673518	0.0575745	0.000708238	0.00398449	0.00495486	0.00159016	0.0020915	0.00178077
	Q01518	6	6	Adenylyl cyclase-associated protein 1 OS=Homo sapiens GN=CAP1 PE=1 SV=5	0.124337	0.128385	0.0907339	0.121797	0.115693	0.102103	0.00909561	0.0059302	0.00291567	0.00859659	0.00761195	0.000849192
	P00739	20	5	Haptoglobin-related protein OS=Homo sapiens GN=HPR PE=2 SV=2	0.169695	0.165342	0.161869	0.149306	0.180109	0.207368	0.00325965	0.00399776	0.00348744	0.0107409	0.00998312	0.002428
	Q9BYX7	12	5	Putative beta-actin-like protein 3 OS=Homo sapiens GN=POTEKP PE=5 SV=1	0.149355	0.132245	0.136771	0.112771	0.221895	0.22425	0.00315362	0.00535015	0.00458196	0.00149599	0.029177	0.0122934
	P19652	9	5	Alpha-1-acid glycoprotein 2 OS=Homo sapiens GN=ORM2 PE=1 SV=2	0.0955036	0.167964	0.163084	0.148222	0.135691	0.150626	0.00639742	0.000993272	0.00485198	0.0118785	0.00529423	0.00894944
	P02730	9	5	Band 3 anion transport protein OS=Homo sapiens GN=SLC4A1 PE=1 SV=3	0.0517822	0.051453	0.051587	0.0510633	0.0528207	0.047994	0.0066259	0.00383941	0.00588068	0.00506001	0.00218625	0.0033128
	P84077;P61204	8	5	ADP-ribosylation factor 1 OS=Homo sapiens GN=ARF1 PE=1 SV=2	0.0310404	0.0248457	0.0215533	0.0182244	0.0154266	0.0171319	0.00309144	0.00146104	0.00269466	0.000267341	0.00150559	0.000850531
	P43652	7	5	Afamin OS=Homo sapiens GN=AFM PE=1 SV=1	0.069316	0.0682865	0.0694899	0.0757879	0.0616672	0.061826	0.00045984	0.00529785	0.00355489	0.0205732	0.000763036	0.00120651
	Q5VZ46	7	5	Uncharacterized protein KIAA1614 OS=Homo sapiens GN=KIAA1614 PE=2 SV=3	0.0698341	0.0611371	0.0559258	0.0517877	0.0469727	0.0518863	0.00687192	0.00495064	0.0113412	0.0103984	0.00249664	0.000366579
	Q9NYL9	6	5	Tropomodulin-3 OS=Homo sapiens GN=TMOD3 PE=1 SV=1	0.724793	0.128407	0.126567	0.142039	0.238498	0.217234	0.0924337	0.00836512	0.00664074	0.0109986	0.0180427	0.0038938
	P16284	6	5	Platelet endothelial cell adhesion molecule OS=Homo sapiens GN=PECAM1 PE=1 SV=1	0.0722272	0.0591825	0.0734645	0.0495952	0.062922	0.078608	0.00276968	0.00320406	0.00906118	0.00139794	0.00322871	0.00423105
	Q15404	6	5	Ras suppressor protein 1 OS=Homo sapiens GN=RSU1 PE=1 SV=3	0.0368843	0.03621	0.0322798	0.0348631	0.0287338	0.0291119	0.00192254	0.00132096	0.00125114	0.00101951	0.00240039	0.000495028
	P27169	5	5	Serum paraoxonase/arylesterase 1 OS=Homo sapiens GN=PON1 PE=1 SV=3	0.159757	0.14308	0.118501	0.111255	0.0947807	0.0954559	0.033953	0.00435684	0.00651015	0.0233841	0.00200347	0.00237564
	P04220	19	4	Ig mu heavy chain disease protein OS=Homo sapiens PE=1 SV=1	0.184252	0.164852	0.148452	0.164926	0.129989	0.11988	0.000678749	0.0139831	0.00424139	0.00181573	0.00363172	0.00282478
	P01857	15	4	Ig gamma-1 chain C region OS=Homo sapiens GN=IGHG1 PE=1 SV=1	4.48633	4.27548	3.25232	3.61683	4.65867	4.10925	0.387109	0.247559	0.213561	0.123141	0.114032	0.171794
	P68366	10	4	Tubulin alpha-4A chain OS=Homo sapiens GN=TUBA4A PE=1 SV=1	0.281692	0.320806	0.267281	0.273148	0.303306	0.292841	0.0462867	0.00498149	0.0415459	0.0270779	0.00524204	0.0104112
	P01834	8	4	Ig kappa chain C region OS=Homo sapiens GN=IGKC PE=1 SV=1	4.80677	4.73298	3.96772	3.86543	3.53703	3.54815	0.516896	0.234191	0.0811161	0.0257856	0.116618	0.145114
	P06753	8	4	Tropomyosin alpha-3 chain OS=Homo sapiens GN=TPM3 PE=1 SV=2	0.0877752	0.0918514	0.096416	0.0843911	0.109156	0.0964944	0.00274162	0.00452791	0.00297403	0.00234476	0.00742034	0.0020276
	Q9H4B7	7	4	Tubulin beta-1 chain OS=Homo sapiens GN=TUBB1 PE=1 SV=1	0.28939	0.153076	0.125932	0.123711	0.175221	0.181048	0.0238728	0.0011099	0.00835928	0.011406	0.00151955	0.00713594
	P02747	6	4	Complement C1q subcomponent subunit C OS=Homo sapiens GN=C1QC PE=1 SV=3	0.765626	0.667799	0.618408	0.697565	0.138565	0.134868	0.054536	0.0203301	0.0108969	0.0100206	0.012582	0.00408479
	P62258	6	4	14-3-3 protein epsilon OS=Homo sapiens GN=YWHAE PE=1 SV=1	0.141396	0.114256	0.0924887	0.100401	0.0254753	0.0362977	0.0248431	0.00741389	0.00222287	0.00362685	0.00437586	0.00164714
	P23528;Q9Y281	5	4	Cofilin-1 OS=Homo sapiens GN=CFL1 PE=1 SV=3	0.187041	0.0912248	0.0909117	0.0978563	0.218115	0.199464	0.0303708	0.00828301	0.00930207	0.00343565	0.00533585	0.00752625
	P69905	5	4	Hemoglobin subunit alpha OS=Homo sapiens GN=HBA1 PE=1 SV=2	0.177234	0.223033	0.158556	0.217695	0.203528	0.235148	0.0249735	0.0417372	0.0265816	0.0277835	0.00778535	0.00187732
	P04217	5	4	Alpha-1B-glycoprotein OS=Homo sapiens GN=A1BG PE=1 SV=4	0.137577	0.185815	0.160832	0.197798	0.181911	0.173239	0.0401354	0.00863003	0.0150514	0.0179211	0.00489049	0.00633681
	P08567	5	4	Pleckstrin OS=Homo sapiens GN=PLEK PE=1 SV=3	0.0722184	0.0668207	0.050377	0.0694282	0.0526526	0.0565493	0.00435697	0.000444398	0.0110359	0.00274196	0.0057212	0.00076291
	P27918	4	4	Properdin OS=Homo sapiens GN=CFP PE=1 SV=2	0.193173	0.18105	0.142355	0.111739	0.199927	0.171005	0.00737531	0.00296385	0.00496685	0.0550269	0.00639355	0.00581519
	Q969T3	4	4	Sorting nexin-21 OS=Homo sapiens GN=SNX21 PE=2 SV=1	0.0798366	0.0810026	0.078224	0.074275	0.103721	0.0953897	0.00406372	0.0038152	0.00280437	0.00231917	0.00694956	0.00606123
	P01860	16	3	Ig gamma-3 chain C region OS=Homo sapiens GN=IGHG3 PE=1 SV=2	0.562457	0.447743	0.301749	0.405004	0.647118	0.54061	0.0693197	0.175466	0.0578246	0.118501	0.00469841	0.0281495
	P01861	11	3	Ig gamma-4 chain C region OS=Homo sapiens GN=IGHG4 PE=1 SV=1	0.287453	0.346619	0.298763	0.310058	0.294496	0.281795	0.0130423	0.0187668	0.00818595	0.00923187	0.00933544	0.00728958
	P31946	7	3	14-3-3 protein beta/alpha OS=Homo sapiens GN=YWHAB PE=1 SV=3	0.0210589	0.0180781	0.0203665	0.0153207	0.0652498	0.0628387	0.00182549	0.00111192	0.00107604	0.00282925	0.00421017	0.00140355
	P68871;P02100;P69891;P69892	6	3	Hemoglobin subunit beta OS=Homo sapiens GN=HBB PE=1 SV=2	0.161189	0.224356	0.140295	0.154894	0.219838	0.271353	0.0163771	0.00315178	0.00814298	0.0180242	0.00117789	0.00250129
	P02745	6	3	Complement C1q subcomponent subunit A OS=Homo sapiens GN=C1QA PE=1 SV=2	0.465252	0.327479	0.280382	0.296671	0.186386	0.202424	0.0585233	0.0133506	0.0231184	0.0148621	0.0174684	0.00861855
	Q9NR31	6	3	GTP-binding protein SAR1a OS=Homo sapiens GN=SAR1A PE=1 SV=1	0.0546997	0.0610086	0.055949	0.0606233	0.123677	0.12504	0.00676355	0.00270644	0.00353266	0.00861364	0.00361734	0.00380681
	P61981	6	3	14-3-3 protein gamma OS=Homo sapiens GN=YWHAG PE=1 SV=2	0.229307	0.22109	0.245265	0.186123	0.12142	0.157749	0.0473368	0.0445755	0.0356759	0.0271131	0.00443676	0.0115401
	P48059	5	3	LIM and senescent cell antigen-like-containing domain protein 1 OS=Homo sapiens GN=LIMS1 PE=1 SV=4	0.159468	0.160454	0.145233	0.169247	0.253842	0.196429	0.0312933	0.00888813	0.0138536	0.00721724	0.0106706	0.00900923
	P02775	4	3	Platelet basic protein OS=Homo sapiens GN=PPBP PE=1 SV=3	0.665504	0.527426	0.566316	0.574816	0.559229	0.548798	0.045994	0.0250019	0.0152149	0.00797346	0.0129623	0.0104576
	O00299	4	3	Chloride intracellular channel protein 1 OS=Homo sapiens GN=CLIC1 PE=1 SV=4	0.0507189	0.069127	0.0669458	0.0731322	0.104222	0.10088	0.0116954	0.00582564	0.00222838	0.0134784	0.00513969	0.00354444
	P61158	4	3	Actin-related protein 3 OS=Homo sapiens GN=ACTR3 PE=1 SV=3	0.060369	0.069616	0.0597486	0.062961	0.0668606	0.0722014	0.0039281	0.00502904	0.0058229	0.0218615	0.00391463	0.00229216
	P07358	3	3	Complement component C8 beta chain OS=Homo sapiens GN=C8B PE=1 SV=3	1.17384	1.24492	1.29068	1.1014	1.24116	1.4485	0.0605654	0.052374	0.0252573	0.0189855	0.0614086	0.0921327
	Q9Y624	3	3	Junctional adhesion molecule A OS=Homo sapiens GN=F11R PE=1 SV=1	0.309894	0.348043	0.38634	0.26609	0.356667	0.46175	0.0129853	0.0240324	0.0152202	0.0162907	0.0103859	0.0121526
	P07195	3	3	L-lactate dehydrogenase B chain OS=Homo sapiens GN=LDHB PE=1 SV=2	0.0823104	0.0660726	0.0696925	0.0632227	0.0721945	0.0771727	0.0018184	0.00242452	0.00816359	0.00380889	0.00553664	0.00137641
	Q9H939	3	3	Proline-serine-threonine phosphatase-interacting protein 2 OS=Homo sapiens GN=PSTPIP2 PE=1 SV=4	0.0361636	0.0355597	0.0408139	0.0320456	0.0345581	0.0396934	0.00620053	0.00727021	0.0122044	0.00789492	0.00338327	0.00109962
	P62937	3	3	Peptidyl-prolyl cis-trans isomerase A OS=Homo sapiens GN=PPIA PE=1 SV=2	0.00790746	0.0104572	0.00865426	0.00790365	0.0108386	0.00801395	0.00222831	0.000419348	0.00156734	0.00109565	0.000707269	0.000562654
	Q53G59	3	3	Kelch-like protein 12 OS=Homo sapiens GN=KLHL12 PE=1 SV=2	0.0214555	0.0092346	0.00516139	0.00558443	0.00286273	0.00722919	0.00373498	0.000636147	0.000929528	0.00120121	0.00137248	0.000613895
	Q9BXR6	3	3	Complement factor H-related protein 5 OS=Homo sapiens GN=CFHR5 PE=1 SV=1	0.00553757	0.00480731	0.0076785	0.011188	0.00103154	0.00143005	0.00140086	0.00348718	0.000994971	0.00569749	0.000311896	0.000203943
	P0C0L4	45	2	Complement C4-A OS=Homo sapiens GN=C4A PE=1 SV=2	0.32278	0.262992	0.225814	0.255711	0.465986	0.473721	0.0478844	0.0145882	0.0404311	0.00690174	0.0313086	0.0178714
	P0C0L5	45	2	Complement C4-B OS=Homo sapiens GN=C4B PE=1 SV=2	0.215151	0.175299	0.150518	0.170445	0.310606	0.315761	0.0319177	0.00972387	0.0269496	0.00460039	0.0208689	0.0119123
	Q562R1	15	2	Beta-actin-like protein 2 OS=Homo sapiens GN=ACTBL2 PE=1 SV=2	0.0346352	0.0478148	0.032277	0.0249195	0.0216474	0.0334366	0.00130973	0.0165738	0.00496445	0.00538524	0.00504283	0.00431193
	P01859	10	2	Ig gamma-2 chain C region OS=Homo sapiens GN=IGHG2 PE=1 SV=2	0.439177	0.515965	0.456127	0.520742	0.481331	0.417604	0.0160469	0.0393209	0.01642	0.0274606	0.0207674	0.0109224
	B9A064;P0CG04	8	2	Immunoglobulin lambda-like polypeptide 5 OS=Homo sapiens GN=IGLL5 PE=2 SV=2	1.74018	1.26163	1.44621	1.28213	1.16417	1.30256	0.0725598	0.065947	0.113145	0.0804364	0.00597149	0.027468
	P27348	6	2	14-3-3 protein theta OS=Homo sapiens GN=YWHAQ PE=1 SV=1	0.0287999	0.0427749	0.108405	0.0350237	0.0914128	0.225869	0.00103003	0.00243377	0.0061065	0.00221796	0.0639048	0.0106951
	P61006;P51153;P59190;P62820	6	2	Ras-related protein Rab-8A OS=Homo sapiens GN=RAB8A PE=1 SV=1	0.014973	0.0274059	0.0178281	0.0162457	0.00183353	0.00259556	0.00518553	0.000991178	0.00692449	0.00164428	0.00027295	0.00107262
	P01619	5	2	Immunoglobulin kappa variable 3-20 OS=Homo sapiens GN=IGKV3-20 PE=1 SV=2	0.0358185	0.0429646	0.0355239	0.0275083	0.0188163	0.018623	0.00391867	0.00295692	0.00778507	0.00153541	0.00128248	0.000580309
	O14791	4	2	Apolipoprotein L1 OS=Homo sapiens GN=APOL1 PE=1 SV=5	0.111691	0.0924673	0.0977361	0.081806	0.106363	0.102095	0.00787348	0.0117664	0.00623542	0.00780081	0.00281845	0.00746049
	Q92928;Q9H0U4	4	2	Putative Ras-related protein Rab-1C OS=Homo sapiens GN=RAB1C PE=5 SV=2	0.0733941	0.0759178	0.0658469	0.0816643	0.0964833	0.0923712	0.0170029	0.00356711	0.000632583	0.00378156	0.00374619	0.00338999
	Q92930	4	2	Ras-related protein Rab-8B OS=Homo sapiens GN=RAB8B PE=1 SV=2	0.00967427	0.00952967	0.00909031	0.009017	0.0178181	0.0184936	0.000804047	0.00151129	0.00042063	0.00140612	0.00119576	0.000505154
	P68371;P04350;Q13885	4	2	Tubulin beta-4B chain OS=Homo sapiens GN=TUBB4B PE=1 SV=1	0.0107568	0.00977102	0.00832466	0.0108875	0.00166794	0.00185094	0.00245262	0.00083405	0.00337225	0.00152399	0.000258151	0.000516249
	P04075	3	2	Fructose-bisphosphate aldolase A OS=Homo sapiens GN=ALDOA PE=1 SV=2	0.544425	0.509496	0.502943	0.522211	0.528743	0.515804	0.104941	0.0143055	0.0468228	0.054848	0.0297622	0.0213619
	Q8WU66	3	2	Thrombospondin-type laminin G domain and EAR repeat-containing protein OS=Homo sapiens GN=TSPEAR PE=2 SV=2	0.151426	0.1802	0.165296	0.178866	0.202648	0.177486	0.0352403	0.0277161	0.0189531	0.00695835	0.0161994	0.00281816
	P06733	3	2	Alpha-enolase OS=Homo sapiens GN=ENO1 PE=1 SV=2	0.0780707	0.0850211	0.0815911	0.130018	0.148557	0.13023	0.0152845	0.010745	0.00192965	0.0827166	0.00251367	0.00422866
	P02652	3	2	Apolipoprotein A-II OS=Homo sapiens GN=APOA2 PE=1 SV=1	0.0854561	0.056689	0.0639557	0.0556507	0.0722936	0.0774572	0.0175831	0.0114526	0.00253794	0.00422829	0.0035397	0.00328602
	O43187	3	2	Interleukin-1 receptor-associated kinase-like 2 OS=Homo sapiens GN=IRAK2 PE=1 SV=2	0.15469	0.0608394	0.0765988	0.0791178	0.0623363	0.0790064	0.0139727	0.0114662	0.00345519	0.00398858	0.00442972	0.00102896
	P01591	3	2	Immunoglobulin J chain OS=Homo sapiens GN=JCHAIN PE=1 SV=4	0.124938	0.0854527	0.0661278	0.0759027	0.061031	0.0585807	0.0317543	0.00311549	0.0067571	0.0176838	0.00294232	0.00421665
	Q9HB71	3	2	Calcyclin-binding protein OS=Homo sapiens GN=CACYBP PE=1 SV=2	0.116273	0.150381	0.133594	0.0983858	0.0529499	0.0669684	0.0389025	0.0070397	0.00936613	0.0392107	0.00332356	0.00396109
	Q96PD5	3	2	N-acetylmuramoyl-L-alanine amidase OS=Homo sapiens GN=PGLYRP2 PE=1 SV=1	0.0279288	0.0215175	0.0299974	0.0258134	0.0352281	0.0439737	0.00435794	0.00211143	0.00787693	0.00265232	0.0029511	0.00435138
	P21926	3	2	CD9 antigen OS=Homo sapiens GN=CD9 PE=1 SV=4	0.00653926	0.00698097	0.00645485	0.00542977	0.00550937	0.00546925	0.00156181	0.00119124	0.00252217	0.00175373	0.00113126	0.000308184
	P09104	2	2	Gamma-enolase OS=Homo sapiens GN=ENO2 PE=1 SV=3	0.586701	0.656474	0.613489	0.568612	0.514158	0.557209	0.0691877	0.0660465	0.00111187	0.0252083	0.0164604	0.00897183
	Q6UWM5	2	2	GLIPR1-like protein 1 OS=Homo sapiens GN=GLIPR1L1 PE=1 SV=2	0.153439	0.178044	0.181492	0.235937	0.408398	0.424025	0.0240827	0.0202217	0.0162392	0.010937	0.0469627	0.0274995
	Q8N878	2	2	FERM domain-containing protein 1 OS=Homo sapiens GN=FRMD1 PE=2 SV=2	0.300158	0.28168	0.268079	0.219592	0.258819	0.296285	0.0412215	0.0300187	0.0177166	0.00514851	0.0202126	0.00635256
	Q9Y4E1	2	2	WASH complex subunit FAM21C OS=Homo sapiens GN=FAM21C PE=1 SV=3	0.122093	0.150324	0.136555	0.107009	0.179384	0.187375	0.00905783	0.0146548	0.0033105	0.00517953	0.017321	0.00217049
	O60602	2	2	Toll-like receptor 5 OS=Homo sapiens GN=TLR5 PE=1 SV=4	0.187538	0.0946713	0.293625	0.2052	0.121423	0.212341	0.00750991	0.0329128	0.0591745	0.0219337	0.0173279	0.00909962
	P01019	2	2	Angiotensinogen OS=Homo sapiens GN=AGT PE=1 SV=1	0.184731	0.0802492	0.0872808	0.0962205	0.0935982	0.0887945	0.0161294	0.0035074	0.00342651	0.0110854	0.00242234	0.000967872
	O95810	2	2	Serum deprivation-response protein OS=Homo sapiens GN=SDPR PE=1 SV=3	0.0301744	0.0195778	0.029907	0.0283829	0.0878262	0.0706331	0.0200874	0.00438458	0.0211759	0.0177275	0.0209038	0.0321825
	Q96BM9	2	2	ADP-ribosylation factor-like protein 8A OS=Homo sapiens GN=ARL8A PE=1 SV=1	0.0962186	0.112855	0.0929405	0.0952883	0.0648248	0.190854	0.0045271	0.0125563	0.0051853	0.00252567	0.00665013	0.0247297
	Q9H1E5	2	2	Thioredoxin-related transmembrane protein 4 OS=Homo sapiens GN=TMX4 PE=1 SV=1	0.127731	0.159203	0.162131	0.160087	0.0646183	0.203364	0.0145083	0.00746196	0.0132055	0.0122769	0.0243875	0.0266899
	Q14520	2	2	Hyaluronan-binding protein 2 OS=Homo sapiens GN=HABP2 PE=1 SV=1	0.0719554	0.039347	0.0355007	0.0392847	0.0633778	0.0671408	0.0266635	0.00254711	0.00181098	0.00181645	0.00832144	0.00308696
	Q86SG7	2	2	Lysozyme g-like protein 2 OS=Homo sapiens GN=LYG2 PE=1 SV=2	0.00648118	0.00973241	0.0105802	0.0109762	0.0559114	0.0711617	0.000965737	0.00236414	0.0038189	0.000790056	0.0316754	0.00249997
	A0A075B6S6;A0A075B6P5;A0A075B6S2;A0A087WW87;P01614;P01615;P06310	2	2	Immunoglobulin kappa variable 2D-30 OS=Homo sapiens GN=IGKV2D-30 PE=3 SV=1	0.0561564	0.0453674	0.0353436	0.0383279	0.0531549	0.0559517	0.0105483	0.00289402	0.00170451	0.00302623	0.00579837	0.00179726
	P01880	2	2	Ig delta chain C region OS=Homo sapiens GN=IGHD PE=1 SV=2	0.0356212	0.0192741	0.0184383	0.0266549	0.020281	0.0161758	0.000613412	0.00321281	0.0048615	0.00278383	0.00362841	0.00181865
	Q13642	2	2	Four and a half LIM domains protein 1 OS=Homo sapiens GN=FHL1 PE=1 SV=4	0.0379564	0.0172956	0.0132985	0.0129094	0.0152182	0.0159435	0.00302062	8.37458e-05	0.0010069	0.000459859	0.0021916	0.00132394
				Summe
				found peptides = 1 raus
	Q7Z6W7	1	1	DnaJ homolog subfamily B member 7 OS=Homo sapiens GN=DNAJB7 PE=2 SV=2
	Q53QV2	1	1	Protein LBH OS=Homo sapiens GN=LBH PE=1 SV=1
	Q7Z5M8	1	1	Protein ABHD12B OS=Homo sapiens GN=ABHD12B PE=2 SV=1
	P04433;A0A0A0MRZ8	1	1	Immunoglobulin kappa variable 3-11 OS=Homo sapiens GN=IGKV3-11 PE=1 SV=1
	O95971	1	1	CD160 antigen OS=Homo sapiens GN=CD160 PE=1 SV=1
	Q6P6B7	1	1	Ankyrin repeat domain-containing protein 16 OS=Homo sapiens GN=ANKRD16 PE=1 SV=1
	P0DMS9	1	1	Transmembrane domain-containing protein TMIGD3 OS=Homo sapiens GN=TMIGD3 PE=2 SV=1
	P80748	1	1	Immunoglobulin lambda variable 3-21 OS=Homo sapiens GN=IGLV3-21 PE=1 SV=2
	Q9NPJ3	1	1	Acyl-coenzyme A thioesterase 13 OS=Homo sapiens GN=ACOT13 PE=1 SV=1
	P01624	1	1	Immunoglobulin kappa variable 3-15 OS=Homo sapiens GN=IGKV3-15 PE=1 SV=2
	Q96CQ1	1	1	Solute carrier family 25 member 36 OS=Homo sapiens GN=SLC25A36 PE=1 SV=1
	P07360	1	1	Complement component C8 gamma chain OS=Homo sapiens GN=C8G PE=1 SV=3
	Q5K130	1	1	Putative chronic lymphocytic leukemia up-regulated protein 1 opposite strand transcript protein OS=Homo sapiens GN=CLLU1OS PE=5 SV=1
	Q86UW2	1	1	Organic solute transporter subunit beta OS=Homo sapiens GN=SLC51B PE=2 SV=2
	P18428	1	1	Lipopolysaccharide-binding protein OS=Homo sapiens GN=LBP PE=1 SV=3
	Q7Z4G1	1	1	COMM domain-containing protein 6 OS=Homo sapiens GN=COMMD6 PE=1 SV=1
	Q659A1	1	1	Little elongation complex subunit 2 OS=Homo sapiens GN=ICE2 PE=1 SV=2
	P30041	1	1	Peroxiredoxin-6 OS=Homo sapiens GN=PRDX6 PE=1 SV=3
	P55345	1	1	Protein arginine N-methyltransferase 2 OS=Homo sapiens GN=PRMT2 PE=1 SV=1
	Q92806	1	1	G protein-activated inward rectifier potassium channel 3 OS=Homo sapiens GN=KCNJ9 PE=2 SV=2
	Q92966	1	1	snRNA-activating protein complex subunit 3 OS=Homo sapiens GN=SNAPC3 PE=1 SV=1
	P09382	1	1	Galectin-1 OS=Homo sapiens GN=LGALS1 PE=1 SV=2
	Q14116	1	1	Interleukin-18 OS=Homo sapiens GN=IL18 PE=1 SV=1
	Q8N3U1	1	1	Putative uncharacterized protein LOC400692 OS=Homo sapiens PE=2 SV=2
	Q9NP86	1	1	Calcium-binding protein 5 OS=Homo sapiens GN=CABP5 PE=1 SV=1
	P31025	1	1	Lipocalin-1 OS=Homo sapiens GN=LCN1 PE=1 SV=1
	Q5TAQ9	1	1	DDB1- and CUL4-associated factor 8 OS=Homo sapiens GN=DCAF8 PE=1 SV=1
	P07357	1	1	Complement component C8 alpha chain OS=Homo sapiens GN=C8A PE=1 SV=2
	P07196	1	1	Neurofilament light polypeptide OS=Homo sapiens GN=NEFL PE=1 SV=3
	Q15762	1	1	CD226 antigen OS=Homo sapiens GN=CD226 PE=1 SV=2
	P47755	1	1	F-actin-capping protein subunit alpha-2 OS=Homo sapiens GN=CAPZA2 PE=1 SV=3
	O60613	1	1	Selenoprotein F OS=Homo sapiens GN=SELENOF PE=1 SV=3
	P25774	1	1	Cathepsin S OS=Homo sapiens GN=CTSS PE=1 SV=3
	Q8WWZ1	1	1	Interleukin-1 family member 10 OS=Homo sapiens GN=IL1F10 PE=1 SV=1
	P61244	1	1	Protein max OS=Homo sapiens GN=MAX PE=1 SV=1
	P37802	1	1	Transgelin-2 OS=Homo sapiens GN=TAGLN2 PE=1 SV=3
	P57076	1	1	UPF0769 protein C21orf59 OS=Homo sapiens GN=C21orf59 PE=1 SV=1
	Q9BQY6	1	1	WAP four-disulfide core domain protein 6 OS=Homo sapiens GN=WFDC6 PE=2 SV=1
	P20851	1	1	C4b-binding protein beta chain OS=Homo sapiens GN=C4BPB PE=1 SV=1
	P17482	1	1	Homeobox protein Hox-B9 OS=Homo sapiens GN=HOXB9 PE=1 SV=2
	P07902	1	1	Galactose-1-phosphate uridylyltransferase OS=Homo sapiens GN=GALT PE=1 SV=3
	A6NGS2	1	1	Glutamate-rich protein 4 OS=Homo sapiens GN=ERICH4 PE=4 SV=2
				unique peptides = 1 raus
	Q6S8J3	29	1	POTE ankyrin domain family member E OS=Homo sapiens GN=POTEE PE=2 SV=3
	P62736	26	1	Actin, aortic smooth muscle OS=Homo sapiens GN=ACTA2 PE=1 SV=1
	P68133	25	1	Actin, alpha skeletal muscle OS=Homo sapiens GN=ACTA1 PE=1 SV=1
	P0CG38;P0CG39	24	1	POTE ankyrin domain family member I OS=Homo sapiens GN=POTEI PE=3 SV=1
	P61224	12	1	Ras-related protein Rap-1b OS=Homo sapiens GN=RAP1B PE=1 SV=1
	A6NIZ1	10	1	Ras-related protein Rap-1b-like protein OS=Homo sapiens PE=2 SV=1
	Q9BQE3	10	1	Tubulin alpha-1C chain OS=Homo sapiens GN=TUBA1C PE=1 SV=1
	P0CG05;P0CF74;P0CG06	7	1	Ig lambda-2 chain C regions OS=Homo sapiens GN=IGLC2 PE=1 SV=1
	P62834	7	1	Ras-related protein Rap-1A OS=Homo sapiens GN=RAP1A PE=1 SV=1
	P07951	6	1	Tropomyosin beta chain OS=Homo sapiens GN=TPM2 PE=1 SV=1
	P01764;P01766;P01768	6	1	Immunoglobulin heavy variable 3-23 OS=Homo sapiens GN=IGHV3-23 PE=1 SV=2
	A0A0C4DH42;A0A0B4J1X5;P01767;P01772	5	1	Immunoglobulin heavy variable 3-66 OS=Homo sapiens GN=IGHV3-66 PE=3 SV=1
	A0A0C4DH25	5	1	Immunoglobulin kappa variable 3-20 OS=Homo sapiens GN=IGKV3D-20 PE=3 SV=1
	Q9Y6B6	5	1	GTP-binding protein SAR1b OS=Homo sapiens GN=SAR1B PE=1 SV=1
	P01780	5	1	Immunoglobulin heavy variable 3-7 OS=Homo sapiens GN=IGHV3-7 PE=1 SV=2
	P61026	5	1	Ras-related protein Rab-10 OS=Homo sapiens GN=RAB10 PE=1 SV=1
	A0A0B4J1V1;A0A0B4J1X8;P01762;P01763	5	1	Immunoglobulin heavy variable 3-21 OS=Homo sapiens GN=IGHV3-21 PE=1 SV=1
	P19105;O14950	4	1	Myosin regulatory light chain 12A OS=Homo sapiens GN=MYL12A PE=1 SV=2
	A0M8Q6	4	1	Ig lambda-7 chain C region OS=Homo sapiens GN=IGLC7 PE=4 SV=2
	P84085	4	1	ADP-ribosylation factor 5 OS=Homo sapiens GN=ARF5 PE=1 SV=2
	P02042	4	1	Hemoglobin subunit delta OS=Homo sapiens GN=HBD PE=1 SV=2
	P18085	4	1	ADP-ribosylation factor 4 OS=Homo sapiens GN=ARF4 PE=1 SV=3
	P15311	4	1	Ezrin OS=Homo sapiens GN=EZR PE=1 SV=4
	P02776	3	1	Platelet factor 4 OS=Homo sapiens GN=PF4 PE=1 SV=2
	P24844	3	1	Myosin regulatory light polypeptide 9 OS=Homo sapiens GN=MYL9 PE=1 SV=4
	P05090	3	1	Apolipoprotein D OS=Homo sapiens GN=APOD PE=1 SV=1
	P31947	3	1	14-3-3 protein sigma OS=Homo sapiens GN=SFN PE=1 SV=1
	Q13418	2	1	Integrin-linked protein kinase OS=Homo sapiens GN=ILK PE=1 SV=2
	P11142	2	1	Heat shock cognate 71 kDa protein OS=Homo sapiens GN=HSPA8 PE=1 SV=1
	Q9BYV8	2	1	Centrosomal protein of 41 kDa OS=Homo sapiens GN=CEP41 PE=1 SV=1
	Q9H6W3	2	1	Bifunctional lysine-specific demethylase and histidyl-hydroxylase NO66 OS=Homo sapiens GN=NO66 PE=1 SV=2
	P31930	2	1	Cytochrome b-c1 complex subunit 1, mitochondrial OS=Homo sapiens GN=UQCRC1 PE=1 SV=3
	A0A0A0MS15;A0A0B4J1V6	2	1	Immunoglobulin heavy variable 3-49 OS=Homo sapiens GN=IGHV3-49 PE=1 SV=1
	Q06730	2	1	Zinc finger protein 33A OS=Homo sapiens GN=ZNF33A PE=1 SV=3
	P06312	2	1	Immunoglobulin kappa variable 4-1 OS=Homo sapiens GN=IGKV4-1 PE=1 SV=1
	P13224	2	1	Platelet glycoprotein Ib beta chain OS=Homo sapiens GN=GP1BB PE=1 SV=1
	Q8N584	2	1	Tetratricopeptide repeat protein 39C OS=Homo sapiens GN=TTC39C PE=2 SV=2
	Q8IX90	2	1	Spindle and kinetochore-associated protein 3 OS=Homo sapiens GN=SKA3 PE=1 SV=2
	O94819	2	1	Kelch repeat and BTB domain-containing protein 11 OS=Homo sapiens GN=KBTBD11 PE=1 SV=1
	Q5TD97	2	1	Four and a half LIM domains protein 5 OS=Homo sapiens GN=FHL5 PE=1 SV=1
	P47756	2	1	F-actin-capping protein subunit beta OS=Homo sapiens GN=CAPZB PE=1 SV=4
	P18463;P03989;P18464;P30462;P30464;P30466;P30475;P30483;P30484;P30485;P30488;P30490;P30491;P30492;P30493;P30495;P30498;P30685;Q29718;Q29836;Q29940;Q95365	2	1	HLA class I histocompatibility antigen, B-37 alpha chain OS=Homo sapiens GN=HLA-B PE=1 SV=1
	P02656	2	1	Apolipoprotein C-III OS=Homo sapiens GN=APOC3 PE=1 SV=1

## Sheet: wPL adsorbed Proteins
					Mean - Identified Proteins in % (n=3)					Standard Deviation
	Accession	Peptide count	Unique peptides	Description	HA/TCP-1	HA/TCP-2	HA/TCP-3	HA/TCP-4	β-TCP-1	HA/TCP-1	HA/TCP-2	HA/TCP-3	HA/TCP-4	β-TCP-1
	P35579	203	146	Myosin-9 OS=Homo sapiens GN=MYH9 PE=1 SV=4	6.8581	8.85094	6.91834	6.50999	10.2971	0.352463	0.00592203	0.0967232	0.0211883	0.301695
	P21333	96	87	Filamin-A OS=Homo sapiens GN=FLNA PE=1 SV=4	0.695023	0.633322	0.703561	0.628962	0.746473	0.0461143	0.0258896	0.0263151	0.00319935	0.0809368
	Q9Y490	98	73	Talin-1 OS=Homo sapiens GN=TLN1 PE=1 SV=3	0.815448	0.576955	0.782527	0.751904	0.333677	0.0186566	0.0257465	0.0168441	0.00559674	0.0150148
	Q7Z406	75	52	Myosin-14 OS=Homo sapiens GN=MYH14 PE=1 SV=2	1.58413	1.84659	1.69387	1.8592	2.16952	0.0646687	0.0161232	0.0284571	0.0186942	0.0414305
	P35749	84	47	Myosin-11 OS=Homo sapiens GN=MYH11 PE=1 SV=3	2.14058	2.39504	2.20708	2.22046	1.72625	0.0527992	0.113562	0.0112095	0.054914	0.0322817
	P02768	49	46	Serum albumin OS=Homo sapiens GN=ALB PE=1 SV=2	0.553508	0.625236	0.612234	0.576347	0.555233	0.0149547	0.0101496	0.00830067	0.0103858	0.019521
	P35580	79	38	Myosin-10 OS=Homo sapiens GN=MYH10 PE=1 SV=3	0.732178	0.945539	0.823469	0.574547	0.8278	0.0671663	0.0517784	0.0840373	0.0879373	0.0475287
	P07996	42	38	Thrombospondin-1 OS=Homo sapiens GN=THBS1 PE=1 SV=2	1.30971	1.11535	1.0995	1.07091	1.01695	0.0160143	0.00910501	0.00961427	0.0328135	0.0359348
	P06396	39	37	Gelsolin OS=Homo sapiens GN=GSN PE=1 SV=1	6.95135	7.60961	7.00303	6.677	7.1176	0.424741	0.401455	0.358116	0.141105	0.049461
	P26038	33	29	Moesin OS=Homo sapiens GN=MSN PE=1 SV=3	0.561551	0.426601	0.56819	0.733209	0.215459	0.0354522	0.0114161	0.0462353	0.0578362	0.00716301
	P00488	31	27	Coagulation factor XIII A chain OS=Homo sapiens GN=F13A1 PE=1 SV=4	1.0379	0.757595	0.855896	0.794336	0.848597	0.0464836	0.00463469	0.0355141	0.0327138	0.0198708
	Q86UX7	30	27	Fermitin family homolog 3 OS=Homo sapiens GN=FERMT3 PE=1 SV=1	0.775462	0.738395	0.764162	0.769266	0.654102	0.0165701	0.0176353	0.00804077	0.012476	0.0231791
	Q9Y4G6	51	26	Talin-2 OS=Homo sapiens GN=TLN2 PE=1 SV=4	1.90597	1.83337	2.06638	1.8743	1.71538	0.0738914	0.111661	0.0946681	0.16757	0.107731
	P08514	27	26	Integrin alpha-IIb OS=Homo sapiens GN=ITGA2B PE=1 SV=3	0.30194	0.382601	0.331309	0.278293	0.457882	0.00601541	0.0197797	0.00596661	0.0155703	0.0253803
	Q9H4B7	27	21	Tubulin beta-1 chain OS=Homo sapiens GN=TUBB1 PE=1 SV=1	1.37107	1.47088	1.32124	1.2396	1.34473	0.026917	0.0165781	0.0138771	0.047418	0.0229649
	P05106	22	20	Integrin beta-3 OS=Homo sapiens GN=ITGB3 PE=1 SV=2	2.96809	1.68176	2.99114	3.63951	1.69414	0.505588	0.0280277	0.299047	0.259295	0.0298415
	P55072	20	19	Transitional endoplasmic reticulum ATPase OS=Homo sapiens GN=VCP PE=1 SV=4	0.125153	0.0909547	0.0899422	0.0996219	0.0583377	0.00247418	0.00159931	0.00418842	0.00189502	0.00155003
	Q13418	19	15	Integrin-linked protein kinase OS=Homo sapiens GN=ILK PE=1 SV=2	0.807236	0.74258	0.775404	0.806404	0.726399	0.00935394	0.00609403	0.00754835	0.00617403	0.0218906
	P02675	17	15	Fibrinogen beta chain OS=Homo sapiens GN=FGB PE=1 SV=2	0.432921	0.429558	0.477887	0.431665	0.41743	0.0135107	0.00185846	0.0137858	0.0164674	0.0322318
	P60709;P63261	38	14	Actin, cytoplasmic 1 OS=Homo sapiens GN=ACTB PE=1 SV=1	30.0271	31.3106	29.9021	30.4351	35.71	0.447954	0.667797	0.193334	0.170346	1.24508
	P23284	14	14	Peptidyl-prolyl cis-trans isomerase B OS=Homo sapiens GN=PPIB PE=1 SV=2	0.471106	0.43331	0.411838	0.378732	0.165763	0.0220583	0.0083387	0.0136932	0.00371375	0.00577245
	O95810	16	13	Serum deprivation-response protein OS=Homo sapiens GN=SDPR PE=1 SV=3	0.697536	0.69616	0.648339	0.594597	0.50569	0.0179247	0.0368092	0.0214437	0.0105105	0.0142824
	Q15404	13	12	Ras suppressor protein 1 OS=Homo sapiens GN=RSU1 PE=1 SV=3	0.590748	0.47667	0.432733	0.445177	0.254485	0.00640611	0.0154665	0.00269764	0.0159783	0.0055913
	P67936	28	11	Tropomyosin alpha-4 chain OS=Homo sapiens GN=TPM4 PE=1 SV=3	0.881438	1.29396	1.01938	0.786176	1.57847	0.0360729	0.0825199	0.010799	0.0198008	0.0329927
	P02679	11	11	Fibrinogen gamma chain OS=Homo sapiens GN=FGG PE=1 SV=3	0.130599	0.158298	0.124494	0.120709	0.10665	0.00436715	0.00809208	0.00304043	0.00158611	0.018454
	Q562R1	21	10	Beta-actin-like protein 2 OS=Homo sapiens GN=ACTBL2 PE=1 SV=2	1.9715	1.88213	2.03526	1.93322	1.4236	0.0635994	0.0413016	0.0491518	0.0379759	0.065141
	P48059	11	10	LIM and senescent cell antigen-like-containing domain protein 1 OS=Homo sapiens GN=LIMS1 PE=1 SV=4	0.457775	0.404346	0.303787	0.27861	0.204198	0.00290626	0.0118247	0.00669876	0.01174	0.0057813
	P08567	11	9	Pleckstrin OS=Homo sapiens GN=PLEK PE=1 SV=3	0.336797	0.310034	0.325027	0.353019	0.139442	0.0036413	0.0169869	0.00599339	0.00583157	0.0102784
	P14618	9	9	Pyruvate kinase PKM OS=Homo sapiens GN=PKM PE=1 SV=4	0.182688	0.176397	0.171721	0.155509	0.192895	0.00444618	0.00553903	0.00199058	0.00069175	0.00992907
	Q01813	9	9	ATP-dependent 6-phosphofructokinase, platelet type OS=Homo sapiens GN=PFKP PE=1 SV=2	0.105421	0.0959767	0.093713	0.0855649	0.0749463	0.0119088	0.0164856	0.0184679	0.00522553	0.0171648
	P07951	27	8	Tropomyosin beta chain OS=Homo sapiens GN=TPM2 PE=1 SV=1	0.166485	0.231881	0.191951	0.188293	0.267051	0.00789972	0.0036695	0.00892936	0.00677554	0.00753903
	P60660	12	8	Myosin light polypeptide 6 OS=Homo sapiens GN=MYL6 PE=1 SV=2	3.30951	4.04907	4.22446	5.06231	4.00659	0.0373034	0.0913408	0.0465517	0.0808884	0.0392155
	P14649	12	8	Myosin light chain 6B OS=Homo sapiens GN=MYL6B PE=1 SV=1	0.0423853	0.0465802	0.0454965	0.0499534	0.0435104	0.0013168	0.00169669	0.00106253	0.0008864	0.000310366
	Q9H939	11	8	Proline-serine-threonine phosphatase-interacting protein 2 OS=Homo sapiens GN=PSTPIP2 PE=1 SV=4	0.125735	0.0994065	0.12449	0.0849328	0.0470388	0.00380031	0.00344852	0.00357934	0.0144609	0.00172409
	P18054	9	8	Arachidonate 12-lipoxygenase, 12S-type OS=Homo sapiens GN=ALOX12 PE=1 SV=4	0.14859	0.229606	0.187453	0.16788	0.256109	0.00176762	0.00811286	0.0138135	0.00876054	0.00577869
	P04406	9	8	Glyceraldehyde-3-phosphate dehydrogenase OS=Homo sapiens GN=GAPDH PE=1 SV=3	0.12583	0.0796985	0.0700111	0.0593318	0.0501045	0.00250038	0.00205128	0.000465854	0.000491618	0.00378519
	P35442	12	7	Thrombospondin-2 OS=Homo sapiens GN=THBS2 PE=1 SV=2	0.292906	0.286179	0.274247	0.273125	0.293515	0.0134827	0.00710669	0.0106541	0.00462128	0.00675083
	P63104	11	7	14-3-3 protein zeta/delta OS=Homo sapiens GN=YWHAZ PE=1 SV=1	0.0446331	0.107215	0.0719711	0.0594638	0.064604	0.00192843	0.00431363	0.00585529	0.00307884	0.00334067
	Q9GZM8	8	7	Nuclear distribution protein nudE-like 1 OS=Homo sapiens GN=NDEL1 PE=1 SV=1	0.604144	0.435762	0.60656	0.661207	0.45026	0.0209751	0.0196694	0.0189103	0.0117374	0.0234121
	Q14554	8	7	Protein disulfide-isomerase A5 OS=Homo sapiens GN=PDIA5 PE=1 SV=1	0.135961	0.149341	0.144412	0.142503	0.104706	0.0132828	0.0170376	0.0137608	0.0206403	0.0140854
	P17858	7	7	ATP-dependent 6-phosphofructokinase, liver type OS=Homo sapiens GN=PFKL PE=1 SV=6	0.0486467	0.036309	0.046182	0.0519159	0.0429477	0.00189156	0.00118416	0.00488259	0.000493705	0.00181921
	P68366	20	6	Tubulin alpha-4A chain OS=Homo sapiens GN=TUBA4A PE=1 SV=1	0.504501	0.289633	0.503718	0.551925	0.220546	0.0410801	0.00720246	0.0022475	0.0136531	0.0170547
	Q14141	8	6	Septin-6 OS=Homo sapiens GN=SEPT6 PE=1 SV=4	0.141074	0.116024	0.105814	0.108905	0.038311	0.00537296	0.00166363	0.00207111	0.00264412	0.000694805
	P0DMM9;P0DMN0	7	6	Sulfotransferase 1A3 OS=Homo sapiens GN=SULT1A3 PE=1 SV=1	0.201739	0.21155	0.188616	0.187249	0.222549	0.00717	0.00298051	0.00882148	0.00251902	0.00773606
	P27105	7	6	Erythrocyte band 7 integral membrane protein OS=Homo sapiens GN=STOM PE=1 SV=3	0.0616407	0.0494323	0.0587881	0.0552432	0.0382899	0.00257333	0.0028074	0.000329561	0.00410312	0.00611416
	P06753	23	5	Tropomyosin alpha-3 chain OS=Homo sapiens GN=TPM3 PE=1 SV=2	0.180972	0.250108	0.233541	0.216315	0.307372	0.0120219	0.00740972	0.0036177	0.00453702	0.0107054
	P07437;Q3ZCM7	22	5	Tubulin beta chain OS=Homo sapiens GN=TUBB PE=1 SV=2	0.451528	0.524639	0.496961	0.492409	0.585647	0.00674381	0.00150363	0.0042828	0.0103511	0.013723
	Q9BUF5	13	5	Tubulin beta-6 chain OS=Homo sapiens GN=TUBB6 PE=1 SV=1	0.132244	0.140734	0.128769	0.117469	0.134987	0.00250636	0.00363057	0.00256542	0.00668547	0.00208629
	P18085	8	5	ADP-ribosylation factor 4 OS=Homo sapiens GN=ARF4 PE=1 SV=3	0.0643311	0.0746087	0.0790059	0.065598	0.111932	0.00111814	0.00254761	0.00277411	0.00179231	0.00167247
	Q99685	7	5	Monoglyceride lipase OS=Homo sapiens GN=MGLL PE=1 SV=2	0.0971368	0.0469709	0.0768231	0.0729854	0.043697	0.00562266	0.00229162	0.00417629	0.00364524	0.00173965
	P02776;P10720	5	5	Platelet factor 4 OS=Homo sapiens GN=PF4 PE=1 SV=2	5.19834	3.90766	4.65753	5.08024	1.76277	0.223692	0.0858351	0.132195	0.068267	0.0386065
	P43405	5	5	Tyrosine-protein kinase SYK OS=Homo sapiens GN=SYK PE=1 SV=1	0.596535	0.534425	0.587306	0.620631	0.498851	0.0370278	0.0263061	0.013288	0.0217847	0.0165547
	P0CG39	37	4	POTE ankyrin domain family member J OS=Homo sapiens GN=POTEJ PE=3 SV=1	0.229043	0.18988	0.221282	0.21561	0.166201	0.00191213	0.00462099	0.00387267	0.0141504	0.00166992
	P84085	8	4	ADP-ribosylation factor 5 OS=Homo sapiens GN=ARF5 PE=1 SV=2	0.0281643	0.0182693	0.0272536	0.0244179	0.0280861	0.000860045	0.000656676	0.00177241	0.00204772	0.00112804
	Q16181	8	4	Septin-7 OS=Homo sapiens GN=SEPT7 PE=1 SV=2	0.111613	0.094048	0.0853506	0.0891543	0.0176705	0.00618173	0.00380292	0.00144758	0.00250683	0.00123926
	P36873;P62136;P62140	6	4	Serine/threonine-protein phosphatase PP1-gamma catalytic subunit OS=Homo sapiens GN=PPP1CC PE=1 SV=1	0.248751	0.211665	0.217036	0.186677	0.187013	0.0116475	0.00648604	0.00565654	0.00759805	0.00600713
	Q8N392	6	4	Rho GTPase-activating protein 18 OS=Homo sapiens GN=ARHGAP18 PE=1 SV=3	0.15486	0.108183	0.140788	0.138382	0.0935418	0.00400473	0.001223	0.00405192	0.00369151	0.00286782
	P02775	5	4	Platelet basic protein OS=Homo sapiens GN=PPBP PE=1 SV=3	4.16931	2.7341	3.28187	3.29518	1.06627	0.107161	0.028723	0.0359776	0.0215143	0.0246488
	P11142	4	4	Heat shock cognate 71 kDa protein OS=Homo sapiens GN=HSPA8 PE=1 SV=1	1.08701	0.818235	1.13913	1.10131	0.789435	0.0166952	0.0289584	0.0292249	0.0605452	0.0272956
	Q9NR31	4	4	GTP-binding protein SAR1a OS=Homo sapiens GN=SAR1A PE=1 SV=1	0.198907	0.188417	0.201655	0.165115	0.270902	0.00424168	0.00842443	0.00633903	0.00431804	0.0221089
	P09493	21	3	Tropomyosin alpha-1 chain OS=Homo sapiens GN=TPM1 PE=1 SV=2	0.919524	1.18991	1.03825	0.971826	1.40324	0.0244792	0.0442588	0.0145063	0.0315592	0.0299767
	Q6PEY2	18	3	Tubulin alpha-3E chain OS=Homo sapiens GN=TUBA3E PE=1 SV=2	0.432141	0.567091	0.453161	0.220975	0.513634	0.0344724	0.0490733	0.0321601	0.176506	0.0572013
	P19105;O14950	12	3	Myosin regulatory light chain 12A OS=Homo sapiens GN=MYL12A PE=1 SV=2	1.37256	1.90258	1.73814	1.71945	2.45964	0.0363596	0.0270452	0.0178368	0.0328829	0.036583
	P24844	11	3	Myosin regulatory light polypeptide 9 OS=Homo sapiens GN=MYL9 PE=1 SV=4	0.69007	0.966527	0.919567	0.890629	1.2919	0.0120259	0.0158459	0.0147684	0.0174817	0.0394719
	P61204;P84077	6	3	ADP-ribosylation factor 3 OS=Homo sapiens GN=ARF3 PE=1 SV=2	0.0809228	0.0944662	0.101767	0.0801467	0.13548	0.00111073	0.00388164	0.00095342	0.00253286	0.00382097
	A6NNZ2	5	3	Tubulin beta-8 chain-like protein LOC260334 OS=Homo sapiens PE=1 SV=1	0.0563085	0.0339288	0.0410819	0.0510145	0.03128	0.00388486	0.00163577	0.00337476	0.00479393	0.00131375
	Q5SXH7	4	3	Pleckstrin homology domain-containing family S member 1 OS=Homo sapiens GN=PLEKHS1 PE=1 SV=2	0.766924	0.841418	0.794423	0.878716	1.00416	0.0431425	0.0255468	0.0190982	0.0123353	0.053664
	Q10588	4	3	ADP-ribosyl cyclase/cyclic ADP-ribose hydrolase 2 OS=Homo sapiens GN=BST1 PE=1 SV=2	0.415282	0.363987	0.416108	0.376752	0.25787	0.0129288	0.0202017	0.0182519	0.013985	0.00503194
	Q9HBI1	4	3	Beta-parvin OS=Homo sapiens GN=PARVB PE=1 SV=1	0.116792	0.0653301	0.111052	0.119972	0.0758485	0.00841557	0.00298274	0.00787142	0.00173935	0.00680224
	Q8TBZ0	4	3	Coiled-coil domain-containing protein 110 OS=Homo sapiens GN=CCDC110 PE=1 SV=1	0.0711934	0.0632254	0.0756461	0.0829656	0.0511216	0.00511456	0.00516648	0.00280636	0.00156111	0.00524529
	Q29980	4	3	MHC class I polypeptide-related sequence B OS=Homo sapiens GN=MICB PE=1 SV=1	0.0784134	0.0497957	0.0680294	0.0653795	0.0401745	0.00168638	0.001115	0.00156241	0.00280413	0.00328613
	O14763	3	3	Tumor necrosis factor receptor superfamily member 10B OS=Homo sapiens GN=TNFRSF10B PE=1 SV=2	1.02851	0.793704	1.26041	1.31828	0.863463	0.0572119	0.0444186	0.0252879	0.0290402	0.0502329
	O43897	3	3	Tolloid-like protein 1 OS=Homo sapiens GN=TLL1 PE=1 SV=1	0.186581	0.19373	0.189421	0.118246	0.16412	0.0191652	0.00639509	0.0115999	0.0442112	0.00619024
	P18615	3	3	Negative elongation factor E OS=Homo sapiens GN=NELFE PE=1 SV=3	0.0284678	0.0475683	0.0326243	0.0303309	0.0706783	0.00358641	0.00571743	0.00255139	0.00171776	0.00527269
	P55209	3	3	Nucleosome assembly protein 1-like 1 OS=Homo sapiens GN=NAP1L1 PE=1 SV=1	0.0888481	0.101876	0.111864	0.124547	0.0658591	0.00202996	0.00333954	0.000242575	0.00222687	0.00247933
	P10909	3	3	Clusterin OS=Homo sapiens GN=CLU PE=1 SV=1	0.0877545	0.0731132	0.0592511	0.0567127	0.0552983	0.00294446	0.00373877	0.00154546	0.00102397	0.00140239
	Q9GZN7	3	3	Protein rogdi homolog OS=Homo sapiens GN=ROGDI PE=1 SV=1	0.0408207	0.0419351	0.0394231	0.0324488	0.048466	0.0017201	0.00116589	0.000648206	0.000177668	0.00256592
	P16671	3	3	Platelet glycoprotein 4 OS=Homo sapiens GN=CD36 PE=1 SV=2	0.0489971	0.0572487	0.0462097	0.04711	0.0324933	0.00095432	0.000705435	0.00145235	0.00316192	0.00100827
	P48426	3	3	Phosphatidylinositol 5-phosphate 4-kinase type-2 alpha OS=Homo sapiens GN=PIP4K2A PE=1 SV=2	0.0773231	0.057449	0.0724228	0.0684144	0.0247104	0.00434088	0.00329776	0.00135022	0.0011242	0.0013082
	Q15019	3	3	Septin-2 OS=Homo sapiens GN=SEPT2 PE=1 SV=1	0.0552398	0.0486832	0.0406258	0.0468097	0.00959194	0.0014521	0.000700643	0.00194414	0.00162855	0.000806344
	Q13885;Q9BVA1	20	2	Tubulin beta-2A chain OS=Homo sapiens GN=TUBB2A PE=1 SV=1	0.055804	0.0637222	0.0621107	0.06134	0.0729764	0.0014495	0.00080586	0.00129377	0.000639442	0.000654562
	P68371;P04350	17	2	Tubulin beta-4B chain OS=Homo sapiens GN=TUBB4B PE=1 SV=1	0.190936	0.221852	0.210148	0.208223	0.247651	0.00285173	0.000635836	0.00181105	0.00437715	0.00580301
	Q13509	13	2	Tubulin beta-3 chain OS=Homo sapiens GN=TUBB3 PE=1 SV=2	0.0539527	0.0614044	0.0594221	0.0587291	0.067723	0.000724719	0.00153672	0.000754259	0.000729989	0.00114586
	P62834	7	2	Ras-related protein Rap-1A OS=Homo sapiens GN=RAP1A PE=1 SV=1	0.0581058	0.0299861	0.0716739	0.0602283	0.0215631	0.00252284	0.00160153	0.000484955	0.00173681	0.000761181
	P40855	4	2	Peroxisomal biogenesis factor 19 OS=Homo sapiens GN=PEX19 PE=1 SV=1	0.106407	0.129126	0.111294	0.105911	0.127479	0.00681676	0.00635468	0.00242823	0.00258936	0.00425948
	P61158	4	2	Actin-related protein 3 OS=Homo sapiens GN=ACTR3 PE=1 SV=3	0.0776583	0.078365	0.0693023	0.0672529	0.0771642	0.00352713	0.00682353	0.00307705	0.00156246	0.00814104
	Q6UXN8	4	2	C-type lectin domain family 9 member A OS=Homo sapiens GN=CLEC9A PE=1 SV=1	0.0880413	0.0638068	0.0735811	0.0795495	0.0390383	0.00627491	0.00304389	0.00965744	0.00805816	0.00176066
	Q6QNY0	3	2	Biogenesis of lysosome-related organelles complex 1 subunit 3 OS=Homo sapiens GN=BLOC1S3 PE=1 SV=1	0.50208	0.858032	0.519012	0.253312	0.866902	0.0346048	0.0499675	0.0659986	0.196565	0.0931436
	Q8N6F8	3	2	Williams-Beuren syndrome chromosomal region 27 protein OS=Homo sapiens GN=WBSCR27 PE=1 SV=2	1.27352	0.938972	1.28426	1.47239	0.834952	0.0136627	0.00810547	0.0346007	0.0141169	0.0630148
	Q06203	3	2	Amidophosphoribosyltransferase OS=Homo sapiens GN=PPAT PE=1 SV=1	0.0947978	0.0402322	0.0917504	0.0944962	0.052633	0.0150823	0.00843341	0.00746777	0.0100979	0.0179174
	P23528	3	2	Cofilin-1 OS=Homo sapiens GN=CFL1 PE=1 SV=3	0.0768401	0.0548724	0.0654	0.0626802	0.0338425	0.00464743	0.00102485	0.00282658	0.000954644	0.0231077
	Q7Z7G2	3	2	Complexin-4 OS=Homo sapiens GN=CPLX4 PE=2 SV=1	0.024328	0.0257029	0.0265715	0.00970311	0.0249052	0.00380305	0.0043365	0.00517113	0.00900736	0.00449403
	Q9Y6W5	3	2	Wiskott-Aldrich syndrome protein family member 2 OS=Homo sapiens GN=WASF2 PE=1 SV=3	0.00986558	0.00277734	0.00578282	0.00719254	0	0.00105499	0.00032625	0.0018279	0.000723204	0
	P62380	2	2	TATA box-binding protein-like protein 1 OS=Homo sapiens GN=TBPL1 PE=1 SV=1	1.02539	0.862914	0.892836	0.659278	1.31296	0.040101	0.0709167	0.0620183	0.0166044	0.0730836
	Q96I59	2	2	Probable asparagine--tRNA ligase, mitochondrial OS=Homo sapiens GN=NARS2 PE=1 SV=3	0.580067	0.667797	0.570847	0.590346	0.606456	0.0211254	0.0211469	0.0154079	0.013258	0.0142158
	Q8N4Q0	2	2	Prostaglandin reductase 3 OS=Homo sapiens GN=ZADH2 PE=1 SV=1	0.207987	0.170513	0.200202	0.198434	0.230283	0.0158863	0.0117802	0.0110676	0.0215136	0.036829
	Q14699	2	2	Raftlin OS=Homo sapiens GN=RFTN1 PE=1 SV=4	0.304163	0.198142	0.309691	0.291072	0.211579	0.0127404	0.00713315	0.00600074	0.0163951	0.0192744
	Q9UBC1	2	2	NF-kappa-B inhibitor-like protein 1 OS=Homo sapiens GN=NFKBIL1 PE=1 SV=1	0.360213	0.261815	0.27507	0.254512	0.198145	0.0136517	0.0179326	0.0212321	0.0198341	0.0144977
	Q8NEG2	2	2	Uncharacterized protein C7orf57 OS=Homo sapiens GN=C7orf57 PE=2 SV=3	0.580402	0.291043	0.533795	0.502883	0.182022	0.0435967	0.0169287	0.0292743	0.0313081	0.00917262
	P40426	2	2	Pre-B-cell leukemia transcription factor 3 OS=Homo sapiens GN=PBX3 PE=1 SV=1	0.136284	0.129909	0.129665	0.139439	0.168265	0.00241609	0.0125139	0.00744051	0.00536629	0.0133097
	Q8IWV1	2	2	Lymphocyte transmembrane adapter 1 OS=Homo sapiens GN=LAX1 PE=1 SV=1	0.200163	0.157901	0.193042	0.182148	0.138941	0.0171532	0.00944164	0.020572	0.0154574	0.0140939
	Q7LDG7	2	2	RAS guanyl-releasing protein 2 OS=Homo sapiens GN=RASGRP2 PE=1 SV=1	0.0871208	0.0701369	0.0780976	0.0805118	0.0692927	0.002646	0.00302137	0.00722197	0.00323314	0.0058172
	Q9BZD7	2	2	Transmembrane gamma-carboxyglutamic acid protein 3 OS=Homo sapiens GN=PRRG3 PE=2 SV=2	0.0754932	0.0667081	0.0750031	0.0740437	0.0680745	0.00119649	0.00387718	0.00106394	0.0015328	0.00346856
	Q5SW79	2	2	Centrosomal protein of 170 kDa OS=Homo sapiens GN=CEP170 PE=1 SV=1	0.028059	0.040403	0.040933	0.0366002	0.0562382	0.00111703	0.00122709	0.00147589	0.000542097	0.00110486
	Q15072	2	2	Zinc finger protein OZF OS=Homo sapiens GN=ZNF146 PE=1 SV=2	0.156263	0.0833796	0.140945	0.140006	0.0547167	0.00690968	0.00988037	0.00988165	0.0102444	0.00574696
	Q99578	2	2	GTP-binding protein Rit2 OS=Homo sapiens GN=RIT2 PE=1 SV=1	0.0649008	0.0646132	0.0736022	0.0729353	0.0502195	0.00237619	0.00622974	0.00208473	0.00191261	0.00302503
	Q14240	2	2	Eukaryotic initiation factor 4A-II OS=Homo sapiens GN=EIF4A2 PE=1 SV=2	0.170944	0.100017	0.178529	0.178051	0.0409969	0.0146099	0.00407529	0.00923717	0.00537407	0.0112577
	Q7RTY3	2	2	Serine protease 45 OS=Homo sapiens GN=PRSS45 PE=2 SV=1	0.0183804	0.0150354	0.0180019	0.0187834	0.0194806	0.00123732	0.00178022	0.00194319	0.00135463	0.00202073
	B5MCN3	2	2	Putative SEC14-like protein 6 OS=Homo sapiens GN=SEC14L6 PE=5 SV=1	0.0233119	0.0186741	0.0229157	0.021086	0.0162388	0.000724593	0.000393912	0.00110166	0.00104005	0.000383564
	P08887	2	2	Interleukin-6 receptor subunit alpha OS=Homo sapiens GN=IL6R PE=1 SV=1	0.00754132	0.0112623	0.0107756	0.00771226	0.0123302	0.000280121	0.00143374	0.000957426	0.00170753	0.00164036
	P07203	2	2	Glutathione peroxidase 1 OS=Homo sapiens GN=GPX1 PE=1 SV=4	0.0121744	0.00904639	0.0111439	0.0116123	0.00786135	0.000343389	0.00165443	0.000518678	0.000648296	0.00165366
	O75461	2	2	Transcription factor E2F6 OS=Homo sapiens GN=E2F6 PE=1 SV=1	0.0236058	0.00788907	0.0131364	0.0111567	0.000305794	0.00128103	0.000138265	0.000843901	0.000403221	0.000227813
